# Supplementary material for: Pharmacological interventions for remifentanil-induced hyperalgesia: A systematic review and network meta-analysis of preclinical trials
Source: PLoS One. 2024 Dec 5;19(12):e0313749. doi: 10.1371/journal.pone.0313749 (PMC11620364; doi:10.1371/journal.pone.0313749)
Supplement: S2 Table — (XLSX) [file pone.0313749.s003.xlsx]

## Sheet: Sheet1
	Section A - Studies without plantar incision
	Author & Year	Title	DOI	Remifentanil route of administration (SC = subcutaneous, IV = intravenous. Infusion unless stated as injection)	Remifentanil infusion rate or dose	Remifentanil infusion time / time of administration	Anaesthesia drug	Animal species	Animal strain	Animal sex	Animal age	Animal weight	Drug	Mechanism of action	Study groups	Number of animals per study group	Number of study groups	Drug route of administration (SC = subcutaneous, IT = intrathecal, IP = intraperitoneal, IG = intragastric)	Drug dose	Time of drug administration compared to remifentanil	QST type (VFM = von Frey monofilaments, EVF = electronic von Frey, RHT = radiant heat test)	QST timings	Was other body part than hindpaw(s) used for QST?	QST values available in text/table/figure?	Figure number	Comments	Reason for exclusion from statistical analysis
1	Ishida et al. (2012)	Intravenous infusion of remifentanil induces transient withdrawal hyperalgesia depending on administration duration in rats	https://doi.org/10.1213/ANE.0b013e318237f678	IV	10 μg/kg/min	120 min	Halothane	Rat	Sprague-Dawley	Male	Not reported	200-300 g	U0126	MEK inhibitor	1) remifentanil & vehicle (DMSO) 2) remifentanil & U0126	6	2	IT	2 mM / 10 μl	2 h before	VFM + RHT	VFM: Baseline, 10 min, 20 min, 30 min, 40 min, 50 min, 60 min. RHT: Baseline, 10 min, 20 min, 30 min	RHT: tail	Not available in the publication. Provided by the author of correspondence.	No figure in the publication	Data from the right paw was used (both were provided separately).	The only study with these remifentanil characteristics.
2	Aguado et al. (2013)	Effects of naloxone on opioid-induced hyperalgesia and tolerance to remifentanil under sevoflurane anesthesia in rats	https://doi.org/10.1097/ALN.0b013e3182887526	IV	4 μg/kg/min x 3 (days)	On each day: 140 min to 180 min	Sevoflurane	Rat	Wistar	Male	Adult (not otherwise specified)	340 ± 47 g	Naloxone	Opioid antagonist	1) remifentanil only 2) remifentanil & naloxone	7	2	IV and IV infusion	10 ng/kg and 0.17 ng/kg/min (140-180 min for 3 days)	Coadministration	EVF	Day 0, Day 2, Day 4	No	Figure only. Values provided by the author of corresponce.	2	Remifentanil and other drugs were administered on day 0, day 2, and day 4.	The only study with these remifentanil characteristics.
3	Li et al. (2013)	Inhibition of Glycogen Synthase Kinase-3β Prevents Remifentanil-Induced Hyperalgesia via Regulating the Expression and Function of Spinal N-Methyl-D-Aspartate Receptors In Vivo and Vitro	https://doi.org/10.1371/journal.pone.0077790	IV	1.0 μg/kg/min	60 min	Chloral hydrate	Rat	Sprague-Dawley	Male	Adult (not otherwise specified)	240-260 g	TDZD-8	Selective GSK-3β inhibitor	1) remifentanil only 2) remifentanil & TDZD-8	12	2	IV infusion	1.0 μg/kg/min for 1 h	Coadministration	EVF + hot plate	-24 h, 2 h, 6 h, 24 h, 48 h	No	Figure only	1	N/A	Was included
4	Mert et al. (2014)	Modulating actions of NMDA receptors on pronociceptive effects of locally injected remifentanil in diabetic rats	https://doi.org/10.1016/j.pharep.2014.07.004	SC injection	10 μg	N/A	None	Rat	Wistar	Female	10-12 months	256.6 ± 12 g	NMDA or MK801	NMDA: NMDAR agonist. MK801: NMDAR antagonist.	1) remifentanil only 2) remifentanil & NMDA 3) remifentanil & MK801	Not reported	3	SC	NMDA: 10 μg. MK801: 10 μg.	30 min before	Dynamic Plantar Aesthesiometer (automated Von Frey) + RHT	0 min, 60 min, 120 min, 180 min	No	Values reported as % chance to baseline. Most only in figures, a few in text.	4A, 5A	The number of rats in each experimental group is not given.	The only study with these remifentanil characteristics.
5	Zhang et al. (2014)b	Hydrogen-rich saline controls remifentanil-induced hypernociception and NMDA receptor NR1 subunit membrane trafficking through GSK-3β in the DRG in rats.	https://doi.org/10.1016/j.brainresbull.2014.05.005	IV	1.0 μg/kg/min	60 min	Sevoflurane	Rat	Sprague-Dawley	Male	Adult (not otherwise specified)	250 g	Hydrogen rich saline or MK801 or TDZD-8	HRS: several. MK801: NMDAR antagonist. TDZD-8: Selective GSK-3β inhibitor	1) remifentanil only 2) remifentanil & HRS 2.5 ml/kg 3) remifentanil & HRS 5 ml/kg 4) remifentanil & HRS 10 ml/kg 5) remifentanil & MK801 6) remifentanil & MK801 & HRS 2.5 ml/kg 7) remifentanil & TDZD-8 0.5 mg/kg 8) remifentanil & TDZD-8 1 mg/kg 9) remifentanil & HRS 2.5 ml/kg & TDZD-8 0.5 mg/kg	8	9	HRS: IP MK801: IV. TDZD-8: IV	HRS: 2.5 ml/kg, 5 ml/kg, 10 ml/kg. MK801: 0.1 mg/kg. TDZD-8: 0.5 mg/kg, 1.0 mg/kg.	HRS: after remifentanil (Not otherwise specified). MK801: before remifentanil (Not other specified). TDZD-8: before remifentanil (Not other specified).	EVF + hot plate	-24 h, 2 h, 6 h, 24 h, 48 h	No	Figure only	2C-F, 5A-B, 6A-B	N/A	Was included
6	Abreu et al. (2015)	Hyperalgesia and increased sevoflurane minimum alveolar concentration induced by opioids in the rat: a randomised experimental study.	https://doi.org/10.1097/EJA.0000000000000188	IV	2 μg/kg/min (reported as 120 μg/kg/h)	120 min	Sevoflurane	Rat	Wistar	Male	Adult (not otherwise specified)	347 ± 55 g	Ketamine	NMDAR blocker	1) remifentanil only 2) remifentanil & ketamine	7	2	IV	10 mg/kg	30 min before	EVF and Randall Selitto	Day 0, Day 7	No	Values presented as % change to baseline rather than raw data. But provided in text.	4A-B	Values presented as % change rather than raw data.	The only study with these remifentanil characteristics.
7	Aguado et al. (2015)	Amitriptyline, minocycline and maropitant reduce the sevoflurane minimum alveolar concentration and potentiate remifentanil but do not prevent acute opioid tolerance and hyperalgesia in the rat: a randomised laboratory study.	https://doi.org/10.1097/EJA.0000000000000098	IV	240 μg/kg/h	Not reported	Sevoflurane	Rat	Wistar	Male	Adult (not otherwise specified)	321 ± 34 g	Amitriptyline or minocycline or maropitant	Amitrityline: tricyclic antidepressant. Minocycline: microglia inhibitor. Maropitant: neurokinin-1 antagonist.	1) remifentanil only 2) remifentanil & amitriptyline 3) remifentanil & minocycline 4) remifentanil & maropitant	6	4	IP	Amitriptyline: 50 mg/kg. Minocycline: 100 mg/kg. Maropitant: 30 mg/kg twice.	Amitriptyline: 1 h before. Minocycline: 20 h and 1 h before. Maropitant: 30 min before.	EVF	Day 0, Day 2	No	Values presented as % change to baseline rather than raw data. But provided in text.	3	Values presented as % change rather than raw data. The remifentanil infusion period is not stated - it might be the same as in MAC experiment which is a minimum of 140 min and maximum of 180 min.	The only study with these remifentanil characteristics.
8	Cui et al. (2015)	CaMKII Phosphorylation in Primary Somatosensory Cortical Neurons is Involved in the Inhibition of Remifentanil-induced Hyperalgesia by Lidocaine in Male Sprague-Dawley Rats	https://doi.org/10.1097/ANA.0000000000000177	IV	2.4 mg/kg/min	120 min	None	Rat	Wistar	Male	Adult (not otherwise specified)	240-260 g	Lidocaine	VGSC blocker	1) remifentanil only 2) remifentanil & lidocaine	20	2	IV infusion	200 mg/kg/min for 120 min	Coadministration	EVF + hot plate	Baseline, 0.5 h, 2 h, 5 h, 24 h	No	Most only in figures, a few in text.	1	N/A	The only study with these remifentanil characteristics.
9	Zhang et al. (2015)a	Involvement of CCL1/CCR8 in spinal cord dorsal horn in remifentanil-induced hyperalgesia in rats	https://doi.org/10.24015/ebcmed.japm.2015.0009	IV	1.0 μg/kg/min	60 min	Sevoflurane	Rat	Sprague-Dawley	Male	Adult (not otherwise specified)	250 g	CLL1 neutralizing antibody	CLL1 neutralizing antibody	1) remifentanil only 2) remifentanil & anti-CLL1	8	2	IT	50 ng	After remifentanil (Not otherwise specified)	EVF + hot plate	-24 h, 2 h, 6 h, 24 h, 48 h	No	Figure only	3	N/A	Was included
10	Li et al. (2016)	Involvement of CCL3/CCR5 signaling in dorsal root ganglion in remifentanil-induced hyperalgesia in rats	https://doi.org/10.1097/AJP.0000000000000319	IV	1.0 μg/kg/min	60 min	Sevoflurane	Rat	Sprague-Dawley	Male	Adult (not otherwise specified)	240-260 g	CLL3 neutralising antibody or maraviroc	CLL3 neutralizing antibody. Maraviroc: CCR5 antagonists	1) remifentanil only 2) remifentanil & anti-CLL3 3) remifentanil & maraviroc 1 pmol 4) remifentanil & maraviroc 10 pmol 5) remifentanil & maraviroc 100 pmol	6	5	IT	Anti-CLL3: 20 ng. Maraviroc: 1 pmol, 10 pmol, 100 pmol.	30 min before	VFM + hot plate	-24 h, 2 h, 6 h, 24 h, 48 h	No	Figure only	7A, 7B, 7D, 7F	N/A	Was included
11	Li et al. (2017)	Enhancement of spinal dorsal horn neuron N-methyl-D-aspartate receptor phosphorylation as the mechanism of remifentanil-induced hyperalgesia: Roles of protein kinase C and calcium/ calmodulin-dependent protein kinase II	https://doi.org/10.1177/1744806917723789	IV	1.0 μg/kg/min	60 min	None	Rat	Sprague-Dawley	Male	Adult (not otherwise specified)	250-300 g	KN93 or chelerythrine or PD98059	KN93: CaMKII inhibitor. Chelerythrine: PKC inhibitor. PD98059: ERK1/2 inhibitor.	1) remifentanil & vehicle (DMSO) 2) remifentanil & KN93 3) remifentanil & chelerythrine 4) remifentanil & ERK1/2 inhibitor PD98059	5	4	IV infusion	0.02 mg/kg/min for 10 min	After remifentanil (Not otherwise specified)	VFM + RHT	- 24 h, 1 h, 2 h, 4 h, 8 h	No	Figure only	1	N/A	No 24 h QST measurement.
12	Ye et al. (2017)	Cathepsin S in the spinal microglia contributes to remifentanil-induced hyperalgesia in rats	https://doi.org/10.1016/j.neuroscience.2016.12.030	IV	4.0 μg/kg/min	120 min	Sevoflurane	Rat	Sprague-Dawley	Male	Not reported	220-250 g	LHVS or minocycline or PBN	LHVS: irreversible CatS inhibitor. Minocycline: microglia inhibitor. PBN: ROS scavenger.	1) remifentanil only 2) remifentanil & LHVS 3) remifentanil & minocycline 4) remifentanil & PBN	8	4	LHVS: IT. Minocycline: IT. PBN: IP.	LHVS: 50 nmol. Minocycline: 50 μg. PBN: 20 mg/kg, 100 mg/kg.	30 min before	EVF + RHT	Baseline, 6 h, day 1, day 3, day 5	No	Figure only. Provided by the author of corresponce.	3A-B, 5A-B, 7A-B	N/A	The only study with these remifentanil characteristics.
13	Zhao et al. (2017)	Involvement of Spinal PKMζ Expression and Phosphorylation in Remifentanil-Induced Long-Term Hyperalgesia in Rats.	https://doi.org/10.1007/s10571-016-0401-0	IV	1.0 μg/kg/min	60 min	Sevoflurane	Rat	Sprague-Dawley	Male	Adult (not otherwise specified)	240-260 g	Zeta inhibitory peptide or NPC-15437 or Ro25-6981	ZIP: PKMf inhibitor. NPC-15437: PKC inhibitor. Ro25-6981: selective GluN2B antagonist.	0) remifentanil only 1) remifentanil & scrambled ZIP 2) remifentanil & ZIP 3) remifentanil & NPC-15437 4) remifentanil & Ro25-6981 5 µg 5) remifentanil & Ro25-6981 10 µg 6) remifentanil & Ro25-6981 50 µg	8	6	IT	ZIP: 10 ng. NPC-15437: 10 ng. Ro25-6981: 5 µg, 10 µg, 50 µg.	Before remifentanil (Not otherwise specified)	EVF + hot plate	-24 h, 2 h, 6 h, day 1, day 3, day 5, day 7	No	Figure only	Figure 2, 3, 5	N/A	Was included
14	Zhu et al. (2017)	CXCL13 regulates the trafficking of GluN2B-containing NMDA receptor via IL-17 in the development of remifentanil-induced hyperalgesia in rats	https://doi.org/10.1016/j.neulet.2017.03.044	IV	1.5 μg/kg/min	60 min	Sevoflurane	Rat	Sprague-Dawley	Male	Adult (not otherwise specified)	220-250 g	CXCL13 neutralising antibody or IL17 antiserum	CXCL13 neutralizing antibody. Anti-IL17: antiserum against IL-17.	1) remifentanil & saline 2) remifentanil & anti-CXCL13 10 ng 3) remifentanil & anti-CXCL13 50 ng 4) remifetanil & anti-CXCL13 100 ng 5) remifentanil & anti-IL17	6	5	IT	Anti-CXCL13: 10 ng, 50 ng, 100 ng. Anti-IL17: 2 μg.	Before remifentanil (Not otherwise specified)	EVF + hot plate	-24 h, 2 h, 6h, 24 h, 48 h	No	Figure only	2, 4A-B	N/A	The only study with these remifentanil characteristics.
15	Wang et al. (2018)	The increased release of amino acid neurotransmitters of the primary somatosensory cortical area in rats contributes to remifentanil-induced hyperalgesia and its inhibition by lidocaine	https://doi.org/10.2147/JPR.S168008	IV bolus & IV infusion	1.5 μg & 18 μg/h	180 min	Propofol	Rat	Sprague-Dawley	Male	Not reported	240-260 g	Lidocaine	VGSC blocker	1) remifentanil only 2) remifentanil & lidocaine	10	2	IV & IV infusion	1.5 mg & 3 mg/h for 180 min	Coadministration	EVF	Baseline, 0.5 h, 2 h, 5 h, 24 h	No	Figure only	1	N/A	The only study with these remifentanil characteristics.
16	Li et al. (2019)	Annexin 1 inhibits remifentanil-induced hyperalgesia and NMDA receptor phosphorylation via regulating spinal CXCL12/CXCR4 in rats	https://doi.org/10.1016/j.neures.2018.07.007	IV	1.0 μg/kg/min	60 min	None	Rat	Sprague-Dawley	Male	Adult (not otherwise specified)	220-250 g	Anxa1(2-26) or AMD3100	Anxa1(2-26): annexin A1-derived peptide that for example regulates CXCL12/CXCR4 pathway. AMD3100: selective CXCR4 antagonist.	1) remifentanil only 2) remifentanil & Anxa1(2-26) 5 μg 3) remifentanil & Anxa1(2-26) 50 μg 4) remifentanil & Anxa1(2-26) 500 μg 5) remifentanil & AMD3100 0.5 ug 6) remifentanil & AMD3100 5 ug 7) remifentanil & AMD3100 50 ug	6	4	IT	Anxa1(2-26): 5 μg, 50 μg, 500 μg. AMD3100: 0.5 ug, 5 ug, 50 ug.	Before remifentanil (Not otherwise specified)	EVF + hot plate	-24 h, 2 h, 6 h, 24 h, 48 h	No	Figure only	2, 4A-B	N/A	Was included
17	Qiang and Yu (2019)	Chemokine CCL7 regulates spinal phosphorylation of GluA1-containing AMPA receptor via interleukin-18 in remifentanil-induced hyperalgesia in rats	https://doi.org/10.1016/j.neulet.2019.134440	IV	1.0 μg/kg/min	60 min	Sevoflurane	Rat	Sprague-Dawley	Male	Adult (not otherwise specified)	250 g	CLL7 neutralising antibody or IL-18BP	CLL7 neutralising antibody. IL-18BPA: IL-18 antagonist.	1) remifentanil only 2) remifentanil & anti-CLL7 3) remifentanil & IL-18BPA	6	3	IT	Anti-CLL7: 0.3 μg. IL-18BPA: 1.0 μg.	Before remifentanil (Not otherwise specified)	EVF + hot plate	-24 h, 2 h, 6 h, 24 h, 48 h	No	Figure only	3A-B, 4A-B	N/A	Was included
18	Wang et al. (2020)a	Spinal caspase-6 contributes to remifentanil-induced hyperalgesia via regulating CCL21/CXCR3 pathway in rats	https://doi.org/10.1016/j.neulet.2020.134802	IV	1.0 μg/kg/min	60 min	Sevoflurane	Rat	Sprague-Dawley	Male	8-10 weeks	Not reported	VEID-fmk or CCL21 neutralising antibody or NBI-74330	VEID-fmk: caspase-6 inhibitor. CCL21 neutralizing antibody. NBI-74330: selective CXCR3 antagonist	1) remifentanil only 2) remifentanil & VEID-fmk 3) remifentanil & anti-CCL21 4) remifentanil & NBI-74330	6	4	IT	VEID-fmk: 30 μg. Anti-CCL21: 8 μg. NBI-74330: 20 μg.	10 min before	EVF + hot plate	-24 h, 2 h, 6 h, 24 h, 48 h	No	Figure only	3A-B, 4A-B	N/A	Was included
19	Shu et al. (2021)	NMDA receptor modulates spinal iron accumulation via activating DMT1 (-) IRE in remifentanil-induced hyperalgesia	https://doi.org/10.1016/j.jpain.2020.03.007	IV	1.0 μg/kg/min	60 min	None	Rat	Sprague-Dawley	Male	Mature (not otherwise specified)	240-260 g	Deferoxamine	Iron chelator	1) remifentanil only 2) remifentanil & DFO	2023-08-06	2	IT	30 mg/kg	10 min before	EVF + hot plate + cold plate	-24 h, day 1, day 2, day 3, day 4, day 5, day 6, day 7	No	Figure only	3D-F	N/A	Was included
20	Yuan et al. (2022)	Spinal NLRP3 inflammasome activation mediates IL-1β release and contributes to remifentanil-induced postoperative hyperalgesia by regulating NMDA receptor NR1 subunit phosphorylation and GLT-1 expression in rats.	https://doi.org/10.1177/17448069221093016	IV	1.2 μg/kg/min	60 min	Sevoflurane	Rat	Sprague-Dawley	Male	Adult (not otherwise specified)	240-260 g	IL-1ra or (+)-Naloxone or A438079 or ac-YVAD-CMK	IL-1ra: selectiveIL-1β inhibitor. (+)-Naloxone: TLR4 inhibitor. A438079: P2X7R inhibitor. ac-YVAD-CMK: caspase-1 inhibitor.	0) remifentanil only 1) remifentanil & vehicle (DMSO) 2) remifentanil & IL-1ra 3) remifentanil & (+)-Naloxone 4) remifentanil & A438079 5) remifentanil & ac-YVAD-CMK	2023-08-04	5	IT	IL-1ra: 100 μg. (+)-Naloxone: 1200 μg. A438079: 600 ng. ac-YVAD-CMK: 20 μg.	Immediately before	EVF + hot plate	-24 h, 2 h, 6 h, 24 h, 48 h	No	Figure only	4A-B, 6A-B	Remifentanil only group had 8 animals but other groups had 4 animals.	The only study with these remifentanil characteristics.
21	Zhang et al. (2022)	Artesunate reduces remifentanil-induced hyperalgesia and peroxiredoxin-3 hyperacetylation via modulating spinal metabotropic glutamate receptor 5 in rats	https://doi.org/10.1016/j.neuroscience.2022.01.003	IV	1.0 μg/kg/min	60 min	Sevoflurane	Rat	Sprague-Dawley	Male	8-10 weeks	Not reported	Artesunate or MPEP or both	Artesunate: down-regulaties spinal mGluR5 expression and peroxiredoxin-3 hyperacetylation-mediated oxidative stress. MPEP: mGluR5 antagonist.	1) remifentanil & vehicle (DMSO) 2) remifentanil & artesunate 1 µg 3) remifentanil & artesunate 10 µg 4) remifentanil & artesunate 100 µg 5) remifentanil & MPEP 1 nmol 6) remifentanil & MPEP 10 nmol 7) remifentanil & MPEP 100 nmol 8) remifentanil & artesunate 1 µg & MPEP 1 nmol	6	8	IT	Artesunate: 1 µg, 10 µg, 100 µg. MPEP: 1 nmol, 10 nmol, 100 nmol.	10 min before	EVF + hot plate	-24 h, 2 h, 6 h, 24 h, 72 h	No	Figure only	2, 4, 6A-B	N/A	Data provided only as median and IQR.
22	Li et al. (2023)	Blocking SphK/S1P/S1PR1 axis signaling pathway alleviates remifentanil-induced hyperalgesia in rats	https://doi.org/10.1016/j.neulet.2023.137131	IV	1.0 μg/kg/min	60 min	Sevoflurane	Rat	Sprague-Dawley	Male	Adult (not otherwise specified)	220-240 g	SK-1 or LT1002 or CYM-5442 or CYM-5478 or CAY10444 or FTY720 or TASP0277308 or SEW2871 or ac-YVAD-CMK or MCC950 or PBN	SK-1: SphK inhibitor. LT1002: S1P monoclonal antibody. CYM-5442: S1PR1 antagonist. CYM-5478: S1PR2 agonist. CAY10444: S1PR3 antagonist. FTY720: S1PR1 antagonist. TASP0277308: S1PR1 antagonist. SEW2871: S1PR1 agonist. Ac-YVAD-CMK: caspase-1 antagonist. MCC950: NOD- like receptor protein 3 (NLRP3) inflammasome antagonist. PBN: ROS scavenger.	0) remifentanil only 1) remifentanil & vehicle (DMSO) 2) remifentanil & SK-1 3) remifentanil & LT1002 4) remifentanil & CYM-5442 5) remifentanil & CYM-5478 6) remifentanil & CAY10444 7) remifentanil & FTY720 8) remifentanil & TASP0277308 9) remifentanil & SEW2871 10) remifentanil & Ac-YVAD-CMK 11) remifentanil & MCC950 12) remifentanil & PBN	2023-08-06	12	SK-1: IT. LT1002: IT. CYM-5442: IP. CYM-5478: IP. CAY10444: IT. FTY720: IT. TASP0277308: IT. SEW2871: ?. Ac-YVAD-CMK: IT. MCC950: IT. PBN: IP.	SK-1: 1.2 nmol. LT1002: 1 μM. CYM-5442: 1 mg/kg. CYM-5478: 10 μM. CAY10444: 10 μM. FTY720: 3 nmol. TASP0277308: 10 nmol. SEW2871: ?. Ac-YVAD-CMK: 4 nmol. MCC950: 5 nmol. PBN: 100 mg/kg.	Immediately before	EVF + hot plate	-24 h, 2 h, 6 h, 12 h, 24 h	No	Figure only	3, 4A-F, 5, 7A-B, 9A-B	EVF does not specify if hindpaw or front paw was used. SEW2871 administration method or dose not given. A few mistakes in figure data point clour/shape.	Was included
23	Wang et al. (2023)	Spinal microRNA-134-5p targets glutamate receptor ionotropic kainate 3 to modulate opioid induced hyperalgesia in mice	https://doi.org/10.1177/17448069231178271	IV injection	10 μg/kg four times	Injections 15 minutes apart	None	Mouse	C57BL/6J	Male	2-3 months	Not reported	AgomiR-134 or ACET	AgomiR-134: miR-134 overexpression. ACET: selective GRIK3 antagonist.	1) remifentanil only 2) remifentanil & agomiR-134 0.5 nmol 3) remifentanil & agomiR-134 1 nmol 4) remifentanil & ACET	8	5	IT	AgomiR-134: 0.5 nmol, 1 nmol. ACET: 100 nM.	AgomiR-134: 3 days, 2 days, and 1 day before. ACET: before remifentanil.	VFM + tail immersion	-1 day, 1 h, 3 h, 6 h, day 1, day 2, day 3, day 4, day 5, day 6, day 7	Tail immersion test: tail	Figure only	3F-G, 4F-G	No volume of administration given for ACET. It is not told what vehicle was used in ACET experiments. For ACET, the statistical significance is compared to saline only.	The only study with these remifentanil characteristics.
	Section B - Studies with or without plantar incision
	Author & Year	Title	DOI	Remifentanil route of administration (SC = subcutaneous, IV = intravenous)	Remifentanil infusion rate or dose	Remifentanil infusion time / time of administration	Anaesthesia drug	Animal species	Animal strain	Animal sex	Animal age	Animal weight	Drug	Mechanism of action	Study groups	Number of animals per study group	Number of study groups	Drug route of administration (SC = subcutaneous, IT = intrathecal, IP = intraperitoneal, IG = intragastric)	Drug dose	Time of drug administration compared to remifentanil	QST type (VFM = von Frey monofilaments, EVF = electronic von Frey)	QST timings	Was other body part than hindpaw(s) used for QST? OR Was ipsilateral or contralateral hindpaw used?	QST values availble in text/table or figure only?	Figure requested	Comments	Reason for exclusion from statistical analysis
1	Gong et al. (2016)	Spinal WNT pathway contributes to remifentanil induced hyperalgesia through regulating fractalkine and CX3CR1 in rats	https://doi.org/10.1016/j.neulet.2016.09.006	IV	1.0 μg/kg/min	60 min	Sevoflurane	Rat	Sprague-Dawley	Male	Adult (not otherwise specified)	200-250 g	Fz-8/Fc or anti-CX3CR1	Fz-8/Fc: WNT scavenger. Anti-CX3CR1: neutralizing antibody against CX3CR1.	Incision: 1) remifentanil only 2) remifentanil & Fz-8/Fc 3) remifentanil & anti-CX3CR1. No incision: 1) remifentanil only 2) remifentanil & Fz-8/Fc	6	3 + 2	IT	Fz-8/Fc: 2 μg. Anti-CX3CR1: 20 μg.	After remifentanil (Not otherwise specified)	EVF + hot plate	-24 h, 2 h, 6 h, 24 h, 48 h	Ipsilateral and all	Figure only	4A-B and E-F	N/A	Was included
2	Yang et al. (2016)	Up-regulation of CXCL1 and CXCR2 contributes to remifentanil-induced hypernociception via modulating spinal NMDA receptor expression and phosphorylation in rats	https://doi.org/10.1016/j.neulet.2015.12.044	IV	1.0 μg/kg/min	60 min	Sevoflurane	Rat	Sprague-Dawley	Male	Adult (not otherwise specified)	250 g	SB225002	Selective CXCR2 antagonist	1) remifentanil & saline 2) remifentanil & SB225002	8	2 + 2	IT	20 μg	After remifentanil (Not otherwise specified)	EVF + hot plate	-24 h, 2 h, 6 h, 24 h, 48 h	Ipsilateral	Figure only	4A-B, 5A-B	In EVF the paw is probably ipsilateral but this is not specified.	Was included
3	Lu et al. (2018)	Role of mitochondrial Ca(2+) uniporter in remifentanil-induced postoperative allodynia.	https://doi.org/10.1111/ejn.13842	IV	1.6 μg/kg/min	120 min	Sevoflurane	Rat	Sprague-Dawley	Male	Adult (not otherwise specified)	220-250 g	Ru360	MCU antagonist	Incision: 1) remifentanil & saline 2) remifentanil & Ru360 20 μM 3) remifentanil & Ru360 50 μM. No incision: 1) remifentanil & saline 2) remifentanil & Ru360 50 μM	6	3 + 2	IT	20 μM / 10 μl, 50 μM / 10 μl	30 min before	VFM	Incision experiments: 0 h, 0.5 h, 1 h, 2 h, 3 h, day 1, day 2, day 3, day 4, day 5. No-incision experiments: 0 h, 0.5 h, 1 h, 2 h, 3 h, 6 h, day 1.	Ipsilateral	Most only in figures, a few in text.	1B-C	Only 50 μM used in no-incision study.	The only study with these remifentanil characteristics.
4	Zhang et al. (2018)	Spinal Protein Kinase Mζ Regulates α-Amino-3-hydroxy-5-methyl-4-isoxazolepropionic Acid Receptor Trafficking and Dendritic Spine Plasticity via Kalirin-7 in the Pathogenesis of Remifentanil-induced Postincisional Hyperalgesia in Rats	https://doi.org/10.1097/ALN.0000000000002190	IV	1.0 μg/kg/min	60 min	Sevoflurane	Rat	Sprague-Dawley	Male	8-10 weeks	Not reported	Zeta inhibitory peptide or Kalirin-7 shRNA or NASPM	ZIP: protein kinase Mζ inhibitor. k7 shRNA: Kalirin-7 knockdown. NASPM: selective GluA2-lacking AMPA receptor antagonist.	Incision: 1) remifentanil only 2) remifentanil & ZIP 1 nmol 3) remifentanil & ZIP 10 nmol 4) remifentanil & ZIP 100 nmol 5) remifentanil & k7 shRNA 6) remifentanil & NASPM 1 ug 7) remifentanil & NASPM 10 ug 8) remifentanil & NASPM 100 ug. No incision: 1) remifentanil only 2) remifentanil & ZIP 100 nmol 3) remifentanil & k7 shRNA 4) remifentanil & NASPM 100 ug	7	8 + 4	IT	ZIP: 1 nmol, 10 nmol, 100 nmol. k7 shRNA: 3x10^8 transducing units. NASPM: 1 μg, 10 μg, 100 μg.	ZIP: before remifentanil (Not otherwise specified). k7 shRNA: Unclear NASPM: before remifentanil (Not otherwise specified).	EVF + hot plate	Incision studies: -24 h, 2 h, 6 h, day 1, day 2, day 3, day 5, day 7. No incision studies: -24 h, 2 h, 6 h, day 1, day 2.	Ipsilateral and all	Figure only	4A-D, 5B-E, 6A-B and E-H	Several control groups - not written down here.	Was included
5	Peng et al. (2019)	COX-2 contributed to the remifentanil-induced hyperalgesia related to ephrinB/EphB signaling	https://doi.org/10.1080/01616412.2019.1580459	SC	40 μg/kg	30 min	Sevoflurane	Mouse	C57BL/6	Male	Adult (not otherwise specified)	20-25 g	EphB2-Fc or SC58125 or NS398	EphB2-Fc: antagonist of ephrinB/EphB. SC58125: COX2 inhibitor. NS398: COX2 inhibitor.	1) remifentanil only 2) remifentanil & EphB2-Fc 3) remifentanil & SC58125 4) remifentanil & NS398	10	4 + 4	IT	EphB2-Fc: 0.5μg/5μl. SC58125: 2μg/5μl. NS398: 3μg/5μl.	Before remifentanil (Not otherwise specified)	VFM + RHT	-24 h, 2 h, 6 h, day 1, day 2, day 3, day 4, day 5	Ipsilateral	Figure only	1	N/A	The only study with these remifentanil characteristics.
6	Horii et al. (2020)	Spinal and peripheral mechanisms individually lead to the development of remifentanil-induced hyperalgesia	https://doi.org/10.1016/j.neuroscience.2020.08.014	SC	4.0 μg/kg/min	60 min	Isoflurane	Rat	Sprague-Dawley	Male	Not reported	200-250 g	Naloxone or methylnaltrexone or FR167653 or HOE-140	Naloxone: MOR antagonist. Methylnaltrexone: peripherally restricted MOR antagonist. FR167653: p38 MAPK inhibitor. HOE-140: BK: antagonist.	No incision: 1) remifentanil & saline 2) remifentanil & naloxone 3) remifentanil & methylnaltrexone 4) remifentanil & FR167653 5) remifentanil & HOE-140. Incision: 1) remifentanil & saline 2) remifentanil & methylnaltrexone 3) remifentanil & before HOE-140 4) remifentanil & HOE-140	6	5 + 4	Naloxone: IP. Methylnatrexone: IP. FR167653: IP. HOE-140: IT.	Naloxone: 2 mg/kg. Methylnatrexone: 3mg/kg. FR167653: 50 mg/kg. HOE-140: 100 ng.	Naloxone: 30 min before. Methylnaltrexone: 30 min before. FR167653: Immediately before, 3 day after, 6 days after. HOE-140: 8 days after.	VFM	-24 h, 4 h, day 1, day 2, day 4, day 8, day 14	Ipsilateral	Figure only	2, 4D, 6	Only methylnaltrexone and HOE-140 were used in the incision experiment. HOE-140 in both experiments was only injected and measured on day 8. The figure 6 A and B remifentanil only groups look different?	The only study with these remifentanil characteristics.
	Section C - Studies with plantar incision
	Author & Year	Title	DOI	Remifentanil route of administration (SC = subcutaneous, IV = intravenous)	Remifentanil infusion rate or dose	Remifentanil infusion time / time of administration	Anaesthesia drug	Animal species	Animal strain	Animal sex	Animal age	Animal weight	Drug	Mechanism of action	Study groups	Number of animals per study group	Number of study groups	Drug route of administration (SC = subcutaneous, IT = intrathecal, IP = intraperitoneal, IG = intragastric)	Drug dose	Time of drug administration compared to remifentanil	QST type (VFM = von Frey monofilaments, EVF = electronic von Frey)	QST timings	Was other body part than hindpaw(s) used for QST? OR Was ipsilateral or contralateral hindpaw used?	QST values availble in text/table/figure only?	Figure requested	Comments	Reason for exclusion from statistical analysis
1	Cabanero et al. (2009)	The pro-nociceptive effects of remifentanil or surgical injury in mice are associated with a decrease in delta-opioid receptor mRNA levels: Prevention of the nociceptive response by on-site delivery of enkephalins	https://doi.org/10.1016/j.pain.2008.10.011	SC	0.04 mg/kg	30 min	Sevoflurane	Mouse	CD1	Male	Not reported	25-30 g	SHPE (Herpes Simplex vector-mediated proenkephalin release)	DOR (and MOR) agonist	1) remifentanil & SHZ (expressing LacZ) 2) remifentanil & SHPE	2023-08-05	2	Subplantar injection	1x10^6 p.f.u. (plaque forming units)	7 days before	VFM + RHT	Baseline, day 2, day 7	Ipsilateral and contralateral	Figure of mean data & Table but AUC rather than raw data.	4	N/A	The only study with CD1 mice.
2	Cui et al. (2009)	Systemic Lidocaine Inhibits Remifentanil-induced Hyperalgesia via the Inhibition of cPKCgamma Membrane Translocation in Spinal Dorsal Horn of Rats	https://doi.org/10.1097/ANA.0b013e3181abbde5	IV bolus & IV infusion	1.5 μg + 18.0 μg/h (0.3 μg/min)	120 min	Propofol	Rat	Sprague-Dawley	Male	8-10 weeks	240-260 g	Lidocaine	VGSC blocker	1) remifentanil only 2) remifentanil & lidocaine	10	2	IV infusion	7.25 mg	Coadministration	VFM	Baseline, 30 min, 120 min, 300 min	Ipsilateral and contralateral	Figure only	1B-C	N/A	The only study with these remifentanil characteristics.
3	Gu et al. (2009)	Tyrosine phosphorylation of the N-Methyl-D-Aspartate receptor 2B subunit in spinal cord contributes to remifentanil-induced postoperative hyperalgesia: the preventive effect of ketamine	https://doi.org/10.1186/1744-8069-5-76	SC	0.04 mg/kg	30 min	Sevoflurane	Rat	Sprague-Dawley	Male	Adult (not otherwise specified)	220-250 g	Ketamine	NMDAR blocker	1) remifentanil only 2) remifentanil & ketamine	12	2	SC	10 mg/kg	30 min before	VFM + RHT	Baseline, 2 h, 6 h, 24 h, 48 h	Ipsilateral	Figure only	2023-02-01	N/A	Was included
4	Zheng et al. (2012)	Dexmedetomidine prevents remifentanil-induced postoperative hyperalgesia and decreases spinal tyrosine phosphorylation of N-methyl-D-aspartate receptor 2B subunit	https://doi.org/10.1016/j.brainresbull.2012.01.009	SC	0.04 mg/kg	30 min	Sevoflurane	Rat	Sprague-Dawley	Male	Adult (not otherwise specified)	220-250 g	Dexmedetomidine	α2-adrenergic agonist	1) remifentanil only 2) remifentanil & dexmedetomidine 12.5 μg/kg 3) remifentanil & dexmedetomidine 25 μg/kg 4) remifentanil & dexmedetomidine 50 μg/kg	12	4	SC	12.5 μg/kg, 25 μg/kg, 50 μg/kg	30 min before	VFM + RHT	-24 h, 6 h, 24 h, 48 h	Ipsilateral	Figure only	2	N/A	Was included
5	Jiang et al. (2013)	Antinociception and prevention of hyperalgesia by intrathecal administration of Ro 25-6981, a highly selective antagonist of the 2B subunit of N-methyl-D-aspartate receptor	https://doi.org/10.1016/j.pbb.2013.09.007	SC	0.04 mg/kg	30 min	Sevoflurane	Rat	Sprague-Dawley	Male	Adult (not otherwise specified)	220-250 g	Ro 25-6981	NR2B antagonist	1) remifentanil & vehicle (DMSO) 2) remifentanil & Ro 25-6981 200 μg 3) remifentanil & Ro 25-6981 400 μg 4) remifentanil & Ro 25-6981 800 μg	6	4	IT	200 μg, 400 μg, 800 μg	30 min before	VFM + RHT	-24 h, 2 h, 6 h, 24 h, 48 h	Ipsilateral	Figure only	2023-02-01	N/A	Was included
6	Yuan et al. (2013)	Glycogen Synthase kinase-3 beta Contributes to Remifentanil-Induced Postoperative Hyperalgesia via Regulating N-Methyl-D-Aspartate Receptor Trafficking	https://doi.org/10.1213/ANE.0b013e318274e3f1	IV	1.2 μg/kg/min	60 min	Sevoflurane	Rat	Sprague-Dawley	Male	Adult (not otherwise specified)	240-260 g	TDZD-8	Selective GSK-3β inhibitor	1) remifentanil & vehicle (DMSO) 2) remifentanil & TDZD-8	8	2	IV infusion	1 mg/kg	Immediately before	EVF + hot plate	-24 h, 2 h, 6 h, 24 h, 48 h	Ipsilateral and all	Figure only	7	N/A	Was included
7	Li et al. (2014)	Glycogen synthase kinase-3β inhibition prevents remifentanil-induced postoperative hyperalgesia via regulating the expression and function of AMPA receptors	https://doi.org/10.1213/ANE.0000000000000365	IV	1.0 μg/kg/min	60 min	Sevoflurane	Rat	Sprague-Dawley	Male	Adult (not otherwise specified)	240-260 g	LiCl or TDZD-8	Selective GSK-3β inhibitor	1) remifentanil only 2) remifentanil & LiCl 3) remifentanil & TDZD-8	8	3	IV infusion + IV infusion	LiCl: 100 mg/kg. TDZD-8: 1 μg/kg.	Before remifentanil (Not otherwise specified)	EVF + hot plate	-24 h, 2 h, 6 h, day 1, day 2, day 3, day 5, day 7	Ipsilateral and all	Figure only	5	N/A	Was included
8	Liu et al. (2014)	Intrathecal administration of roscovitine prevents remifentanil-induced postoperative hyperalgesia and decreases the phosphorylation of N-methyl-D-aspartate receptor and metabotropic glutamate receptor 5 in spinal cord.	https://doi.org/10.1016/j.brainresbull.2014.04.008	SC	0.04 mg/kg	30 min	Sevoflurane	Rat	Sprague-Dawley	Male	Adult (not otherwise specified)	220-250 g	Roscovitine	Cdk5 inhibitor	1) remifentanil & saline 2) remifentanil & roscovitine 25 μg 3) remifentanil & roscovitine 50 μg 4) remifentanil & roscovitine 100 μg	9	4	IT	25 μg, 50 μg, 100 μg	30 min before	VFM + RHT	-24 h, 2 h, 6 h, 24 h, 48 h	Ipsilateral	Figure only	2	N/A	Was included
9	Sun et al. (2014)	Intrathecal injection of JWH015 attenuates remifentanil-induced postoperative hyperalgesia by inhibiting activation of spinal glia in a rat model.	https://doi.org/10.1213/ANE.0000000000000146	SC	0.04 mg/kg	30 min	Sevoflurane	Rat	Sprague-Dawley	Male	Adult (not otherwise specified)	220-250 g	JWH015	CB2 agonist	1) remifentanil & vehicle (DMSO) 2) remifentanil & JWH015	9	2	IV	10 μg	30 min before	VFM + RHT	-24 h, 2 h, 6 h, 24 h, 48 h	Ipsilateral	Most only in figures, a few in text.	1	It is a little bit unclear what p-value was used.	Was included
10	Xia et al. (2014)	Spinal ephrinB/EphB signalling contributed to remifentanil-induced hyperalgesia via NMDA receptor	https://doi.org/10.1002/j.1532-2149.2014.00478.x	SC	40 μg/kg	30 min	Sevoflurane	Rat	Sprague-Dawley	Male	Adult (not otherwise specified)	220-250 g	EphB1-Fc or MK-801	EphrinB1-Fc: antagonist of ephrinB/EphB. MK-801: NMDAR antagonist.	1) remifentanil & saline 2) remifentanil & MK801 3) remifentanil & EphB1-Fc	6	3	IT	MK-801: 10 μg. EphrinB1-Fc: 5 μg.	Before remifentanil (Not otherwise specified)	VFM + RHT	-24 h, 2 h, 6 h, day 1, day 2, day 3, day 4, day 5	Ipsilateral	Most only in figures, a few in text.	1	N/A	The only study with these remifentanil characteristics.
11	Zhang et al. (2014)a	Hydrogen-rich saline prevents remifentanil-induced hyperalgesia and inhibits MnSOD nitration via regulation of NR2B-containing NMDA receptor in rats	https://doi.org/10.1016/j.neuroscience.2014.09.024	IV	1.0 μg/kg/min	60 min	Sevoflurane	Rat	Sprague-Dawley	Male	Adult (not otherwise specified)	250 g	Hydrogen-rich saline or Ro 25-6981 or both	HRS: superoxide remover. Ro 25-6981: NR2B antagonist.	1) remifentanil only 2) remifentanil & HRS 2.5 ml/kg 3) remifentanil & HRS 10 ml/kg 4) remifentanil & Ro 25-6981 5 μg 5) remifentanil & Ro 25-6981 10 μg 6) remifentanil & Ro 25-6981 50 μg 7) remifentanil & HRS 2.5 ml/kg & Ro 25-6981 5 μg	8	7	HRS: IP. Ro 25-6981: IT.	HRS: 10 ml/kg, 2.5 ml/kg. Ro 25-6981: 5 μg, 10 μg, 50 μg.	10 min before	EVF + hot plate	-1 day, day 1, day 2, day 3, day 4, day 5	Ipsilateral and all	Figure only	1, 2, 6A-B, 7A-B	N/A	Was included
12	Jiang et al. (2015)	Intrathecal injection of KN93 attenuates paradoxical remifentanil-induced postoperative hyperalgesia by inhibiting spinal CaMKII phosphorylation in rats	https://doi.org/10.1016/j.pbb.2015.04.015	SC	0.04 mg/kg	30 min	Sevoflurane	Rat	Sprague-Dawley	Male	Adult (not otherwise specified)	220-250 g	KN93	CaMKII inhibitor	1) remifentanil & saline 2) remifentanil & KN93 25 μg/kg 3) remifentanil & KN93 50 μg/kg 4) remifentanil & KN93 100 μg/kg	6	4	IT	25 μg/kg, 50 μg/kg, 100 μg/kg	30 min before	VFM + RHT	-24 h, 2 h, 6 h, 24 h, 48 h	Ipsilateral	Figure only	2023-04-02	N/A	Was included
13	Shu et al. (2015)	Spinal Peroxynitrite Contributes to Remifentanil-induced Postoperative Hyperalgesia via Enhancement of Divalent Metal Transporter 1 without Iron-responsive Element-mediated Iron Accumulation in Rats	https://doi.org/10.1097/ALN.0000000000000562	IV	1.0 μg/kg/min	60 min	Sevoflurane	Rat	Sprague-Dawley	Male	Mature (not otherwise specified)	240-260 g	Hydrogen-rich saline or salicylaldehyde isonicotinoyl hydrazone (SIH)	HRS: superoxide remover. SIH: iron chelator.	1) remifentanil only 2) remifentanil & HRS 3) remifentanil only 4) remifentanil & SIH 1 μg 5) remifentanil & SIH 5 μg 6) remifentanil & SIH 10 μg	6	6	HRS: IP. SIH: IT.	HRS: 10 ml/kg. SIH: 1 μg, 5 μg, 10 μg.	10 min before	EVF + hot plate	-24 h, 6 h, 24 h, 48 h.	Ipsilateral and all	Figure only	2023-07-02	N/A	Was included
14	Wang et al. (2015)	Inhibition of DOR prevents remifentanil induced postoperative hyperalgesia through regulating the trafficking and function of spinal NMDA receptors in vivo and in vitro.	https://doi.org/10.1016/j.brainresbull.2014.12.001	IV	1.0 μg/kg/min	60 min	Sevoflurane	Rat	Sprague-Dawley	Male	Mature (not otherwise specified)	250-280 g	Naltrindole	Selective DOR inhibitor	1) remifentanil only 2) remifentanil & naltrindole	8	2	IT	30 nM / 10 μl	10 min before	EVF + hot plate	-24 h, 2 h, 6 h, 24 h, 48 h	Not specified	Figure only	4	N/A	Was included
15	Zhang et al. (2015)b	Activation of spinal alpha-7 nicotinic acetylcholine receptor attenuates remifentanil-induced postoperative hyperalgesia	N/A	SC	0.8 ml/h (dissolved NaCl 0.9%)	30 min	Sevoflurane	Rat	Sprague-Dawley	Male	Adult (not otherwise specified)	220-250 g	PHA-543613 or PNU-120596 or both	PHA-543613: α7-nAChR selective agonist. PNU-120596: α7-nAChR type II PAM.	1) remifentanil & vehicle (DMSO) 2) remifentanil & PHA 3 μg 3) remifentanil & PHA 6 μg 4) remifentanil & PHA 12 μg 5) remifentanil & PHU 2 μg 6) remifentanil & PHU 4 μg 7) remifentanil & PHU 8 μg 8) remifentanil & PHA 6 μg & PHU 4 μg	8	8	IT	PHA-543613: 3 μg, 6 μg, 12 μg. PNU-120596: 2 μg, 4 μg, 8 μg.	24 hours after	VFM + RHT	-24 h, 0.5 h, 1 h, 2 h, 4 h, 6 h	Ipsilateral	Figure only	Figure 2, 3, 4	N/A	The only study with these remifentanil characteristics.
16	Deng et al. (2016)	The role of p38MAPK activation in spinal dorsal horn in remifentanil-induced postoperative hyperalgesia in rats.	https://doi.org/10.1080/01616412.2016.1219078	IV	10 μg/kg/min	60 min	Isoflurane	Rat	Sprague-Dawley	Male	6-8 weeks	Not reported	SB203580	p38MAPK inhibitor	0) remifentanil only 1) remifentanil & vehicle (DMSO) 2) remifentanil & SB203580	6	2	IT	10 μl of 50 mg/ml	30 min before	VFM + RHT	-24 h, 1 h, 4 h, day 1, day 2, day 3	Ipsilateral	Table of mean values	No figure in the publication	N/A	The only study with these remifentanil characteristics.
17	Sun et al. (2016)	A comparison of intrathecal magnesium and ketamine in attenuating remifentanil-induced hyperalgesia in rats.	https://doi.org/10.1186/s12871-016-0235-9	IV	1.2 μg/kg/min	60 min	Sevoflurane	Rat	Sprague-Dawley	Male	Adult (not otherwise specified)	280-330 g	Magnesium or ketamine	NMDAR blocker	1) remifentanil only 2) remifentanil & ketamine 3) remifentanil & magnesium 100 μg & 4) remifentanil & magnesium 300 μg	8	4	IT	Ketamine: 10 μg. Magnesium: 100 μg, 300 μg.	30 min before	EVF + RHT	Baseline, 2 h, 6 h, 24 h, 48 h, 72 h and 7 days later	Ipsilateral	Figure of mean data & Table but AUC rather than raw data.	2	N/A	Was included
18	Ye et al. (2016)	Spinal mitochondrial-derived ROS contributes to remifentanil-induced postoperative hyperalgesia via modulating NMDA receptor in rats	https://doi.org/10.1016/j.neulet.2016.09.016	IV	4 μg/kg/min	120 min	Sevoflurane	Rat	Sprague-Dawley	Male	Not reported	220-250 g	PBN	ROS scavenger	1) remifentanil only 2) remifentanil & PBN	8	2	IP	100 mg/kg	30 min before	EVF + RHT	-24 h, 2 h, 6 h, day 1, day 3, day 5	Ipsilateral	Figure only. Provided by the author of correspondence.	4	The number of rats is stated to be 12 in methods but in results the number of rats is stated to be 8.	The only study with these remifentanil characteristics.
19	Gu et al. (2017)	Activation of spinal alpha-7 nicotinic acetylcholine receptor shortens the duration of remifentanil-induced postoperative hyperalgesia by upregulating KCC2 in the spinal dorsal horn in rats	https://doi.org/10.1177/17448069177047	IV	80 µg/kg	30 min	Sevoflurane	Rat	Sprague-Dawley	Male	Adult (not otherwise specified)	220-250 g	PNU-120596 or TrkB/Fc	PNU-120596: α7-nAChR type II PAM. TrkB/Fc: BDNF neutraliser.	-1) remifentanil only 0) remifentanil & saline 1) remifentanil & vehicle (DMSO) 2) remifentanil & trkB/Fc 3) remifentanil & PNU-120596	8	3	IT	PNU-120596: 8 µg/kg. TrkB/Fc: 5 µg.	15 min before	VFM + RHT	-24 h, 4 h and days 1, 2, 4, 7, 10, 12, 14, 21	Ipsilateral	Figure only	4A-B, 6, 9	Mistake in the figure statistical significance mark.	The only study with these remifentanil characteristics.
20	Liu et al. (2017)	N-acetyl-cysteine attenuates remifentanil-induced postoperative hyperalgesia via inhibiting matrix metalloproteinase-9 in dorsal root ganglia	https://doi.org/10.18632/oncotarget.15217	SC	0.04 mg/kg	30 min	Sevoflurane	Rat	Sprague-Dawley	Male	Adult (not otherwise specified)	220-250 g	N-acetyl-cysteine	Cysteine donor	1) remifentanil & saline 2) remifentanil & NAC 25 mg/kg 3) remifentanil & NAC 75 mg/kg 4) remifentanil & NAC 150 mg/kg	8	4	IP	25 mg/kg, 75 mg/kg, 150 mg/kg	24 h after	Dynamic Plantar Analgesiometer (type of von Frey?) + RHT	-1 h, 0.5 h, 2 h, 4 h, 8 h	Ipsilateral	Figure only	3C-D	N/A	No 24 h QST measurement.
21	Sun et al. (2017)	Magnesium sulphate attenuate remifentanil-induced postoperative hyperalgesia via regulating tyrosine phosphorylation of the NR(2)B subunit of the NMDA receptor in the spinal cord.	https://doi.org/10.1186/s12871-017-0325-3	IV	1.2 μg/kg/min	60 min	Sevoflurane	Rat	Sprague-Dawley	Male	Adult (not otherwise specified)	230 ± 30 g	Magnesium	NMDAR blocker	1) remifentanil & saline 2) magnesium 100 μg & remifentanil 3) magnesium 300 μg & remifentanil	8	3	IT	100 μg, 300 μg	30 min before	EVF + RHT	-24 h, 2 h, 6 h, 24 h, 48 h	Ipsilateral	Table of mean values in supplementary material	1	N/A	Was included
22	Yuan et al. (2017)	Prevention of Remifentanil Induced Postoperative Hyperalgesia by Dexmedetomidine via Regulating the Trafficking and Function of Spinal NMDA Receptors as well as PKC and CaMKII Level In Vivo and In Vitro.	https://doi.org/10.1371/journal.pone.0171348	IV	1.2 μg/kg/min	90 min	Sevoflurane	Rat	Sprague-Dawley	Male	Adult (not otherwise specified)	240-260 g	Dexmedetomidine	α2-adrenergic agonist	1) remifentanil only 2) remifentanil & dexmedetomidine	8	2	SC	50 μg/kg	30 min before	EVF + hot plate	-24 h, 2 h, 6 h, 24 h, 48 h	Contralateral and all	Figure only in supplementary material	S1	N/A	The only study with these remifentanil characteristics.
23	Liu et al. (2018)	Delta-opioid receptor inhibition prevents remifentanil-induced post-operative hyperalgesia via regulating GluR1 trafficking and AMPA receptor function	https://doi.org/10.3892/etm.2017.5652	IV	1.0 μg/kg/min	60 min	Sevoflurane	Rat	Sprague-Dawley	Male	Not reported	250-280 g	Naltrindole	Selective DOR inhibitor	1) remifentanil only 2) remifentanil & naltrindole	12	2	IT	10 μl of 30 nM	Coadministration	VFM + hot plate	-24 h, 2 h, 6 h, day 1, day 2, day 3, day 5, day 7	Not specified	Figure only	4	N/A	Was included
24	Lv et al. (2018)	Attenuation of remifentanil-induced hyperalgesia by betulinic acid associates with inhibiting oxidative stress and inflammation in spinal dorsal horn	https://doi.org/10.1159/000493144	SC	0.04 mg/kg	30 min	Sevoflurane	Rat	Sprague-Dawley	Male	4-6 months	230 ± 20 g	Betulinic acid	Pentacyclic triterpenoid	1) remifentanil vehicle (not specified) 2) remifentanil & betulinic acid	8	2	IG	25 mg/kg once a day for 7 days	For 7 days before remifntanil injection	VFM + RHT	-24 h, 2 h, 6 h, 24 h, 48 h	Ipsilateral	Figure only	1	Vehicle not specified.	Was included
25	Gao et al. (2020)	Wnt3a inhibitor attenuates remifentanil-induced hyperalgesia via downregulating spinal NMDA receptor in rats	https://doi.org/10.2147/JPR.S250663	IV	1.2 μg/kg/min	60 min	Sevoflurane	Rat	Sprague-Dawley	Male	Adult (not otherwise specified)	220 ± 20 g	IWP-2 or Ro 25-6981	IWP-2: Wnt3a inhibitor. Ro 25-6981: NR2B antagonist.	1) remifentanil & vehicle (DMSO) 2) remifentanil & IWP-2 60 μM 3) remifentanil & IWP-2 120 μM 4) remifentanil & IWP-2 180 μM 5) remifentanil & Ro 25-6981	6	5	IT	IWP-2: 60 μM / 10 μL, 120 μM / 10 μL, 180 μM / 10 μL. Ro25-6981: 1.5μg.	30 min before	EVF + RHT	-24 h, 2 h, 6 h, 10 h, 24 h, 48 h	Ipsilateral	Figure of mean data & Table but AUC rather than raw data.	2023-04-02	N/A	No SD or SEM reported.
26	Qi et al. (2020)	Ketamine reduces remifentanil-induced postoperative hyperalgesia mediated by CaMKII-NMDAR in the primary somatosensory cerebral cortex region in mice	https://doi.org/10.1016/j.neuropharm.2019.107783	SC	0.04 mg/kg	30 min	Sevoflurane	Mouse	ICR	Male	10-12 weeks	30-35 g	Ketamine or KN93 or both	Ketamine: NMDAR blocker. KN93: CaMKII inhibitor.	1) remifentanil & saline 2) remifentanil & ketamine 1.4 mg/kg 3) remifentanil & ketamine 2.1 mg/kg 4) remifentanil & ketamine 2.8 mg/kg 5) remifentanil & KN93 50 μg/kg 6) remifentanil & KN93 75 μg/kg 7) remifentanil & KN93 100 μg/kg 8) remifentanil & KN93 100 μg/kg & ketamine 2.1 mg/kg	2023-09-08	8	Ketamine: SC infusion. KN93: IT.	Ketamine: 1.4 mg/kg, 2.1 mg/kg, 2.8 mg/kg. KN93: 50 μg/kg, 75 μg/kg, 100 μg/kg.	Ketamine: coadministration. KN93: 30 min before.	VFM + hot plate	-1 h, 0.5 h, 2 h, 5 h, 24 h	Ipsilateral and all	Figure only	2023-06-02	The combination treatment was not measured at 24 hours.	Was included
27	Wang et al. (2020)b	Spinal hevin mediates membrane trafficking of GluA1-containing AMPA receptors in remifentanil-induced postoperative hyperalgesia in mice	https://doi.org/10.1016/j.neulet.2020.134855	SC	1.33 μg/kg/min	60 min	Isoflurane	Mouse	C57BL/6J	Male	8-10 weeks	18-22 g	Hevin-shRNA	Inhibits expression of spinal hevin	0) remifentanil only 1) remifentanil & negatice control (lentivirus) 2) remifentanil & Hevin shRNA	8	2	IT	Not availble	Before remifentanil (Not otherwise specified)	VFM + hot plate	-24 h, 1 h, 3 h, 6 h, day 1, day 2, day 3, day 4. day 5, day 6, day 7	Not specified	Figure only	4E-F	Mistake in the figure signs for statistical significance.	The only study with these remifentanil characteristics.
28	Zhou et al. (2020)	Dezocine attenuates the remifentanil-induced postoperative hyperalgesia by inhibition of phosphorylation of CaMKⅡα.	https://doi.org/10.1016/j.ejphar.2019.172882	SC	0.04 mg/kg	30 min	Sevoflurane	Mouse	ICR	Male	10 weeks	25-30 g	Dezocine	Mixed opioid receptor partial agonist/antagonist	1) remifentanil & saline 2) remifentanil & dezocine 1.5 mg/kg 3) remifentanil & dezocine 3 mg/kg 4) remifentanil & dezocine 6 mg/kg 5) remifentanil & ketamine	9	5	SC infusion	Dezocine: 1.5 mg/kg, 3 mg/kg, 6 mg/kg. Ketamine: 2.8 mg/kg.	Coadministration	VFM + hot plate	-24 h, 0.5 h, 2 h, 5 h, 24 h	Ipsilateral and all	Figure only. Provided by the author of correspondence.	3	Corresponding author confirmed that the hindpaw was ipsilateral.	Was included
29	Fu et al. (2021)	P2X4 receptor in the dorsal horn contributes to BDNF/TrkB and AMPA receptor activation in the pathogenesis of remifentanil-induced postoperative hyperalgesia in rats.	https://doi.org/10.1016/j.neulet.2021.135773	IV	1.0 μg/kg/min	60 min	Sevoflurane	Rat	Sprague-Dawley	Female and male	8 weeks	Not reported	TNP-ATP or ANA-12	TNP-ATP: P2X4R inhibitor. ANA-12: TrkB receptor specific antagonist.	-1) remifentanil only 0) remifentanil & vehicle (PBS) 1) remifentanil & (DMSO) 2) remifentanil & TNP-ATP 60 nmol 3) remifentanil & TNP-ATP 90 nmol 4) remifentanil & TNP-ATP 120 nmol 5) remifentanil & ANA-12: 120 nmol 6) remifentanil & ANA-12 150 nmol 7) remifentanil & ANA-12 180 nmol	6	7	IT	TNP-ATP: 60 nmol, 90 nmol and 120 nmol. ANA-12: 120 nmol, 150 nmol, and 180 nmol.	Not reported	VFM + RHT	-24 h, 2 h, 6 h, 24 h, 48 h	Ipsilateral	Figure only	2, 4A-B	Female rats were only used as an addition experimental group for TNP-ATP 90 nmol. Whether the paw in RHT wa ipsilateral was not specified.	Was included
30	Li et al. (2021)	A role for transmembrane protein 16C/Slack impairment in excitatory nociceptive synaptic plasticity in the pathogenesis of remifentanil-induced hyperalgesia in rats	https://doi.org/10.1007/s12264-021-00652-5	IV	1.0 μg/kg/min	60 min	Sevoflurane	Rat	Sprague-Dawley	Male	8 weeks	Not reported	TMEM16C overexpression or philanthotoxin-7,4	Overexpression of transmembrane protein 16C (TMEM16C). PhTx: inhibitor of GluA1-containing AMPARs.	0) remifentanil only 1) remifentanil & vector 2) remifentanil & 16C OE 3) remifentanil & PhTx	6	3	IT	TMEM16C OE: 10μl of 10^12 per ml. PhTx: 1 mg/kg.	TMEM16C OE: 4 weeks before. PhTx: before remifentanil.	VFM + RHT	-30 days, -24 h, 6 h, 24 h, 48 h	Ipsilateral	Figure only	2E-F, 6A-B	Mistake in the figure 2EF legend: Baseline stated as 24 days rather than 24 hours.	Was included
31	Su et al. (2021)	P2Y1 purinergic receptor inhibition attenuated remifentanil-induced postoperative hyperalgesia via decreasing NMDA receptor phosphorylation in dorsal root ganglion	https://doi.org/10.1016/j.brainresbull.2021.10.006	IV	1.0 μg/kg/min	60 min	Sevoflurane	Rat	Sprague-Dawley	Male	10-12 weeks	250-280 g	MK801 or MRS2179	MK801: NMDAR antagonist. MRS2179: P2Y1R antagonist.	1) remifentanil & saline 2) remifentanil & MK801 3) remifentanil & MRS2179	8	3	IT	MK801: 100 μg/kg. MRS2179: 0.6 nmol/kg.	10 min before	EVF + hot plate	-24 h, 2 h, 6 h, 24 h, 48 h	Ipsilateral and all	Figure only	2023-05-03	N/A	Was included
32	Gao et al. (2022)	KCC2 receptor upregulation potentiates antinociceptive effect of GABAAR agonist on remifentanil-induced hyperalgesia	https://doi.org/10.1177/17448069221082880	IV	1.2 μg/kg/min	60 min	Sevoflurane	Rat	Sprague-Dawley	Male	8-10 weeks	220-250 g	Muscimol or CLP257 or both	Muscimol: GABA A receptor agonist. CLP257: KCC2 enhancer.	1) remifentanil only 2) remifentanil & muscimol 0.1 μg 3) remifentanil & muscimol 0.3 μg 4) remifentanil & muscimol 0.9 μg 5) remifentanil & CLP257 1 μg 6) remifentanil & CLP257 10 μg 7) remifentanil & CLP257 100 μg 8) remifentanil & muscimol 10 μg & CLP257 0.3 μg	6	8	IT	Muscimol: 0.1 μg, 0.3 μg, 0.9 μg. CLP257: 1 μg, 10 μg, 100 μg.	30 min before	VFM	-24 h, 4 h, 8 h, 16 h, 24 h	Not specified	Values presented as % change rather than raw data. Figure only.	5A-B, 6A	Values presented as % change rather than raw data. High dose groups missing in the figure?	Data provided only as % change to baseline.
33	Zhou et al. (2023)	Antisense oligodeoxynucleotides against dynamin-related protein 1 reduce remifentanil-induced hyperalgesia by modulating spinal N-methyl-D-aspartate receptor expression in rats	https://doi.org/10.3344/kjp.22398	IV	1.2 μg/kg/min	60 min	Sevoflurane	Rat	Sprague-Dawley	Male	Adult (not otherwise specified)	180-230 g	Dynamin-related protein 1 antisense oligodeoxynucleotides	Dynamin-related protein 1 antisense oligodeoxynucleotides	1) remifentanil & saline 2) remifentanil & AS	15	2	IT	40 μg	30 min before	VFM + RHT	-24 h, 4 h, 8 h, 24 h, 48 h	Not specified	Figure of mean data & Table but AUC rather than raw data.	4	N/A	Was included
