# Supplementary material for: Pharmacological interventions for remifentanil-induced hyperalgesia: A systematic review and network meta-analysis of preclinical trials
Source: PLoS One. 2024 Dec 5;19(12):e0313749. doi: 10.1371/journal.pone.0313749 (PMC11620364; doi:10.1371/journal.pone.0313749)
Supplement: S3 Table — (XLSX) [file pone.0313749.s004.xlsx]

## Sheet: Sheet1
	Section A - Studies without plantar incision
	Author & Year	Was the allocation sequence adequately generated and applied?	Were the groups similar at baseline or were they adjusted for confounders in the analysis?	Was the allocation adequately concealed?	Were the animals randomly housed during the experiment?	Were the caregivers and/or investigators blinded from knowledge which intervention each animal received during the experiment?	Were animals selected at random for outcome assessment?	Was the outcome assessor blinded?	Were incomplete outcome data adequately addressed?	Are reports of the study free of selective outcome reporting?	Was the study apparently free of other problems that could result in high risk of bias?
	Ishida et al. (2012)	Unclear	Low	Unclear	Unclear	Unclear	Unclear	Low	Low	Unclear	Low
	Aguado et al. (2013)	Low	Low	Unclear	Unclear	Unclear	Unclear	Unclear	Low	Low	Low
	Li et al. (2013)	Unclear	Low	Unclear	Unclear	Unclear	Low	Low	Low	Low	Low
	Mert et al. (2014)	Unclear	Low	Unclear	Unclear	Unclear	Unclear	Unclear	Unclear	Low	Low
	Zhang et al. (2014)b	Unclear	Low	Unclear	Unclear	Unclear	Unclear	Unclear	Low	Low	Low
	Abreu et al. (2015)	Unclear	Low	Unclear	Unclear	Unclear	Unclear	Unclear	Unclear	Low	Low
	Aguado et al. (2015)	Low	Low	Unclear	Unclear	Unclear	Unclear	Unclear	Low	Low	Low
	Cui et al. (2015)	Unclear	Low	Unclear	Unclear	Unclear	Low	Low	Low	Low	Low
	Zhang et al. (2015)a	Unclear	Low	Unclear	Unclear	Unclear	Unclear	Unclear	Unclear	Low	Low
	Li et al. (2016)	Unclear	Low	Unclear	Unclear	Unclear	Low	Unclear	Low	Low	Low
	Li et al. (2017)	Unclear	Low	Unclear	Unclear	Unclear	Unclear	Unclear	Low	Low	Low
	Ye et al. (2017)	Unclear	Low	Unclear	Unclear	Unclear	Unclear	Low	Unclear	Low	Low
	Zhao et al. (2017)	Unclear	Low	Unclear	Unclear	Unclear	Unclear	Unclear	Unclear	Low	Low
	Zhu et al. (2017)	Unclear	Low	Unclear	Unclear	Unclear	Unclear	Low	Low	Low	Low
	Wang et al. (2018)	Unclear	Low	Unclear	Unclear	Unclear	Low	Low	Low	Low	Low
	Li et al. (2019)	Unclear	Low	Unclear	Unclear	Unclear	Low	Low	Unclear	Low	Low
	Qiang and Yu (2019)	Unclear	Low	Unclear	Unclear	Unclear	Low	Low	Unclear	Low	Low
	Wang et al. (2020)a	Unclear	Low	Unclear	Low	Low	Low	Low	Unclear	Low	Low
	Shu et al. (2021)	Unclear	Low	Unclear	Unclear	Low	Low	Low	Unclear	Unclear	Low
	Yuan et al. (2022)	Unclear	Low	Unclear	Unclear	Unclear	Low	Low	Low	Low	Low
	Zhang et al. (2022)	Unclear	Low	Unclear	Unclear	Unclear	Unclear	Low	Unclear	Low	Low
	Li et al. (2023)	Unclear	Low	Unclear	Low	Low	Low	Low	Low	Low	Low
	Wang et al. (2023)	Unclear	Low	Unclear	Unclear	Low	Unclear	Low	Unclear	Unclear	Low
	Section B - Studies with and without plantar incision
	Author & Year	Was the allocation sequence adequately generated and applied?	Were the groups similar at baseline or were they adjusted for confounders in the analysis?	Was the allocation adequately concealed?	Were the animals randomly housed during the experiment?	Were the caregivers and/or investigators blinded from knowledge which intervention each animal received during the experiment?	Were animals selected at random for outcome assessment?	Was the outcome assessor blinded?	Were incomplete outcome data adequately addressed?	Are reports of the study free of selective outcome reporting?	Was the study apparently free of other problems that could result in high risk of bias?
	Gong et al. (2016)	Unclear	Low	Unclear	Unclear	Unclear	Unclear	Low	Low	Low	Low
	Yang et al. (2016)	Unclear	Low	Unclear	Unclear	Unclear	Low	Unclear	Low	Low	Low
	Lu et al. (2018)	Unclear	Low	Unclear	Unclear	Unclear	Low	Low	Low	Low	Low
	Zhang et al. (2018)	Unclear	Low	Unclear	Unclear	Low	Low	Low	Low	Low	Low
	Peng et al. (2019)	Unclear	Low	Unclear	Unclear	Low	Unclear	Low	Unclear	Low	Low
	Horii et al. (2020)	Unclear	Low	Unclear	Unclear	Unclear	Low	Low	Low	Low	Low
	Section C - Studies with plantar incision
	Author & Year	Was the allocation sequence adequately generated and applied?	Were the groups similar at baseline or were they adjusted for confounders in the analysis?	Was the allocation adequately concealed?	Were the animals randomly housed during the experiment?	Were the caregivers and/or investigators blinded from knowledge which intervention each animal received during the experiment?	Were animals selected at random for outcome assessment?	Was the outcome assessor blinded?	Were incomplete outcome data adequately addressed?	Are reports of the study free of selective outcome reporting?	Was the study apparently free of other problems that could result in high risk of bias?
	Cabanero et al. (2009)	Unclear	Low	Unclear	Unclear	Unclear	Unclear	Low	Unclear	Unclear	Low
	Cui et al. (2009)	Unclear	Low	Unclear	Unclear	Unclear	Unclear	Unclear	Unclear	Low	Low
	Gu et al. (2009)	Unclear	Low	Unclear	Unclear	Unclear	Unclear	Unclear	Low	Low	Low
	Zheng et al. (2012)	Unclear	Low	Unclear	Unclear	Unclear	Unclear	Unclear	Unclear	Low	Low
	Jiang et al. (2013)	Unclear	Low	Unclear	Unclear	Low	Low	Unclear	Unclear	Low	Low
	Yuan et al. (2013)	Unclear	Low	Unclear	Unclear	Unclear	Low	Unclear	Low	Low	Low
	Li et al. (2014)	Unclear	Low	Unclear	Unclear	Unclear	Low	Unclear	Low	Low	Low
	Liu et al. (2014)	Unclear	Low	Unclear	Unclear	Unclear	Low	Unclear	Low	Low	Low
	Sun et al. (2014)	Unclear	Low	Unclear	Unclear	Unclear	Unclear	Unclear	Low	Low	Low
	Xia et al. (2014)	Unclear	Low	Unclear	Unclear	Unclear	Unclear	Unclear	Low	Low	Low
	Zhang et al. (2014)a	Unclear	Low	Unclear	Unclear	Unclear	Low	Unclear	Low	Low	Low
	Jiang et al. (2015)	Unclear	Low	Unclear	Unclear	Unclear	Unclear	Unclear	Low	Low	Low
	Shu et al. (2015)	Unclear	Low	Unclear	Unclear	Low	Low	Low	Low	Low	Low
	Wang et al. (2015)	Unclear	Low	Unclear	Unclear	Low	Low	Low	Low	Low	Low
	Zhang et al. (2015)b	Unclear	Low	Unclear	Unclear	Unclear	Unclear	Unclear	Low	Low	Low
	Deng et al. (2016)	Unclear	Low	Unclear	Unclear	Low	Low	Low	Unclear	Unclear	Low
	Sun et al. (2016)	Unclear	Low	Unclear	Unclear	Unclear	Unclear	Unclear	Low	Low	Low
	Ye et al. (2016)	Unclear	Low	Unclear	Unclear	Unclear	High	Unclear	High	High	Low
	Gu et al. (2017)	Unclear	Low	Unclear	Unclear	Unclear	Low	Unclear	Low	Low	Low
	Liu et al. (2017)	Unclear	Low	Unclear	Unclear	Unclear	Low	Unclear	Low	Low	Low
	Sun et al. (2017)	Unclear	Low	Unclear	Unclear	Unclear	Low	Unclear	Low	Unclear	Low
	Yuan et al. (2017)	Unclear	Low	Unclear	Unclear	Unclear	Low	Unclear	Low	Low	Low
	Liu et al. (2018)	Unclear	Low	Unclear	Unclear	Unclear	Unclear	Unclear	High	High	Low
	Lv et al. (2018)	Unclear	Low	Unclear	Unclear	Unclear	Low	Unclear	Low	Low	Low
	Gao et al. (2020)	Unclear	Low	Unclear	Unclear	Unclear	Low	Unclear	Low	Low	Low
	Qi et al. (2020)	Unclear	Low	Unclear	Unclear	Unclear	High	Unclear	High	High	Low
	Wang et al. (2020)b	Unclear	Low	Unclear	Unclear	Low	Low	Low	Unclear	Low	Low
	Zhou et al. (2020)	Unclear	Low	Unclear	Unclear	Unclear	Low	Unclear	Low	Low	Low
	Fu et al. (2021)	Unclear	Low	Unclear	Unclear	Unclear	Unclear	Unclear	Unclear	Low	Low
	Li et al. (2021)	Unclear	Low	Unclear	Unclear	Low	Low	Low	Unclear	Low	Low
	Su et al. (2021)	Unclear	Low	Unclear	Unclear	Unclear	Low	Unclear	Low	Low	Low
	Gao et al. (2022)	Unclear	Low	Unclear	Unclear	Unclear	Unclear	Low	Low	Low	Low
	Zhou et al. (2023)	Low	Low	Unclear	Unclear	Unclear	Low	Low	Low	Low	Low
