# Supplementary material for: Pharmacological interventions for remifentanil-induced hyperalgesia: A systematic review and network meta-analysis of preclinical trials
Source: PLoS One. 2024 Dec 5;19(12):e0313749. doi: 10.1371/journal.pone.0313749 (PMC11620364; doi:10.1371/journal.pone.0313749)
Supplement: S6 Table — (XLSX) [file pone.0313749.s007.xlsx]

## Sheet: Sheet1
	Group 1A			Group 1B			Group 2A			Group 2B			Group 3A			Group 4A			Group 5A
	Intervention	P-score		Intervention	P-score		Intervention	P-score		Intervention	P-score		Intervention	P-score		Intervention	P-score		Intervention	P-score
	Anxa1(2-26) (500 μg)	0.97		Anxa1(2-26) (500 μg)	0.96		MRS2179 (0.6 nmol/kg)	1		SIH (10 μg)	0.88		TDZD-8 (1 mg/kg)	0.99		Dexmedetomidine (50 μg/kg)	0.99		KN93 & ketamine (100 μg/kg & 2.1 mg/kg)	0.97
	Ac-YVAD-CMK (4 nmol)	0.93		Ac-YVAD-CMK (4 nmol)	0.93		PhTx (1 mg/kg)	0.91		TDZD-8 (1 μg/kg)	0.86		Ketamine (10 μg)	0.81		Dexmedetomidine (25 μg/kg)	0.89		KN93 (100 μg/kg)	0.9
	TASP0277308 (10 nmol)	0.89		MCC950 (5 nmol)	0.89		TNP-ATP (120 nmol)	0.9		LiCl (100 mg/kg)	0.78		Dynamin-related protein 1 AS (40 μg)	0.5		Dexmedetomidine (12.5 μg/kg)	0.89		KN93 (75 μg/kg)	0.72
	Ro25-6981 (50 µg)	0.88		TDZD-8 (1.0 μg/kg/min for 1 h)	0.86		TMEM16C OE (10μl of 10^12 per ml)	0.89		NASPM (100 ug)	0.69		Magnesium (300 μg)	0.5		KN93 (100 μg/kg)	0.8		Ketamine (2.1 mg/kg)	0.63
	ZIP (10 ng)	0.88		Ro25-6981 (50 µg)	0.84		MK801 (100 μg/kg)	0.83		k7 shRNA (3x10^8 units)	0.68		Magnesium (100 μg)	0.2		KN93 (50 μg/kg)	0.65		Ketamine (2.8 mg/kg)	0.54
	AMD3100 (50 ug)	0.87		TASP0277308 (10 nmol)	0.83		SIH (10 μg)	0.82		MRS2179 (0.6 nmol/kg)	0.68		No intervention	0		Betulinic acid (25 mg/kg for 7 days)	0.63		KN93 (50 μg/kg)	0.48
	HRS & MK801 (2.5 ml/kg & 0.1 mg/kg)	0.84		HRS (10 ml/kg)	0.82		ZIP (100 nmol)	0.79		SB225002 (20 μg)	0.67					Ketamine (10 mg/kg)	0.63		Ketamine (1.4 mg/kg)	0.41
	FTY720 (3 nmol)	0.83		AMD3100 (50 ug)	0.79		TNP-ATP (90 nmol)	0.78		Ro 25-6981 (50 μg)	0.66		Group 3B			JWH015 (10 μg)	0.62		Dezocine (6 mg/kg)	0.38
	PBN (100 mg/kg)	0.8		SK-1 (1.2 nmol)	0.77		NASPM (100 ug)	0.76		ZIP (100 nmol)	0.63		Intervention	P-score		Roscovitine (50 μg)	0.39		Dezocine (3 mg/kg)	0.36
	HRS & TDZD-8 (2.5 ml/kg & 0.5 mg/kg)	0.8		PBN (100 mg/kg)	0.77		Ro 25-6981 (50 μg)	0.72		Fz-8/Fc (2 μg)	0.62		Ketamine (10 μg)	1		Ro 25-6981 (800 μg)	0.37		Dezocine (1.5 mg/kg)	0.1
	TDZD-8 (1 mg/kg)	0.77		NBI-74330 (20 μg)	0.77		TDZD-8 (1 μg/kg)	0.67		HRS & Ro 25-6981 (2.5 ml/kg & 5 μg)	0.6		Magnesium (300 μg)	0.71		Roscovitine (100 μg)	0.35		No intervetion	0.03
	MCC950 (5 nmol)	0.77		FTY720 (3 nmol)	0.76		LiCl (100 mg/kg)	0.67		MK801 (100 μg/kg)	0.59		Dynamin-related protein 1 AS (40 μg)	0.54		Ro 25-6981 (200 μg)	0.25
	Anti-CLL1 (50 ng)	0.73		LT1002 (1 μM)	0.75		HRS & Ro 25-6981 (2.5 ml/kg & 5 μg)	0.66		SIH (5 μg)	0.58		Magnesium (100 μg)	0.25		Ro 25-6981 (400 μg)	0.23		Group 5B
	HRS (10 ml/kg)	0.72		ZIP (10 ng)	0.75		k7 shRNA (3x10^8 units)	0.64		Naltrindole (30 nM / 10 μl)	0.52		No intervention	0		KN93 (25 μg/kg)	0.18		Intervention	P-score
	TDZD-8 (1.0 μg/kg/min for 1 h)	0.71		TDZD-8 (1 mg/kg)	0.72		ANA-12 (180 nmol)	0.62		Anti-CX3CR1 (20 μg)	0.51					Roscovitine (25 μg)	0.09		Ketamine (2.8 mg/kg)	0.79
	Maraviroc (100 pmol)	0.69		Maraviroc (100 pmol)	0.69		SB225002 (20 μg)	0.57		HRS (10 ml/kg)	0.45					No intervention	0.02		Dezocine (6 mg/kg)	0.76
	LT1002 (1 μM)	0.67		Fz-8/Fc (2 μg)	0.69		ANA-12 (150 nmol)	0.45		Ro 25-6981 (10 μg)	0.42								KN93 & ketamine (100 μg/kg & 2.1 mg/kg)	0.69
	SB225002 (20 μg)	0.64		CYM-5442 (1 mg/kg)	0.66		Naltrindole (30 nM / 10 μl)	0.44		ZIP (10 nmol)	0.41					Group 4B			KN93 (100 μg/kg)	0.69
	CYM-5442 (1 mg/kg)	0.6		HRS & MK801 (2.5 ml/kg & 0.1 mg/kg)	0.65		SIH (5 μg)	0.41		NASPM (10 ug)	0.34					Intervention	P-score		Dezocine (3 mg/kg)	0.55
	Ro25-6981 (10 µg)	0.59		HRS & TDZD-8 (2.5 ml/kg & 0.5 mg/kg)	0.65		Ro 25-6981 (10 μg)	0.41		SIH (1 μg)	0.26					JWH015 (10 μg)	0.99		KN93 (75 μg/kg)	0.43
	Anti-CLL7 (0.3 μg)	0.58		Anti-CCL21 (8 μg)	0.58		ZIP (10 nmol)	0.41		ZIP (1 nmol)	0.21					Roscovitine (100 μg)	0.88		Ketamine (2.1 mg/kg)	0.42
	SK-1 (1.2 nmol)	0.57		Anti-CLL1 (50 ng)	0.49		Fz-8/Fc (2 μg)	0.38		Ro 25-6981 (5 μg)	0.14					Dexmedetomidine (50 μg/kg)	0.76		KN93 (50 μg/kg)	0.36
	Anxa1(2-26) (50 μg)	0.55		k7 shRNA (3x10^8 units)	0.48		NASPM (10 ug)	0.33		HRS (2.5 ml/kg)	0.11					Roscovitine (50 μg)	0.66		Dezocine (1.5 mg/kg)	0.32
	Anti-CLL3 (20 ng)	0.52		Anxa1(2-26) (50 μg)	0.47		Anti-CX3CR1 (20 μg)	0.29		NASPM (1 ug)	0.11					KN93 (100 μg/kg)	0.61		Ketamine (1.4 mg/kg)	0.32
	HRS (5 ml/kg)	0.47		NASPM (100 ug)	0.47		HRS (10 ml/kg)	0.28		No intervention	0.08					Ro 25-6981 (400 μg)	0.59		No intervetion	0.18
	AMD3100 (5 ug)	0.47		Ro25-6981 (10 µg)	0.46		SIH (1 μg)	0.19								Dexmedetomidine (25 μg/kg)	0.56
	NBI-74330 (20 μg)	0.43		IL-18BPA (1.0 μg)	0.45		ZIP (1 nmol)	0.17		Group 2C						Ro 25-6981 (200 μg)	0.5
	IL-18BPA (1.0 μg)	0.43		Maraviroc (10 pmol)	0.44		TNP-ATP (60 nmol)	0.14		Intervention	P-score					Ro 25-6981 (800 μg)	0.46
	Fz-8/Fc (2 μg)	0.42		VEID-fmk (30 μg)	0.42		HRS (2.5 ml/kg)	0.11		ANA-12 (180 nmol)	0.99					Roscovitine (25 μg)	0.46
	Maraviroc (10 pmol)	0.39		HRS (5 ml/kg)	0.41		NASPM (1 ug)	0.1		ANA-12 (150 nmol)	0.79					Ketamine (10 mg/kg)	0.45
	VEID-fmk (30 μg)	0.36		Deferoxamine (30 mg/kg)	0.39		ANA-12 (120 nmol)	0.08		TNP-ATP (120 nmol)	0.74					Betulinic acid (25 mg/kg for 7 days)	0.41
	NASPM (100 ug)	0.36		ZIP (100 nmol)	0.36		Ro 25-6981 (5 μg)	0.06		TNP-ATP (90 nmol)	0.74					KN93 (50 μg/kg)	0.36
	ZIP (100 nmol)	0.34		Anti-CLL3 (20 ng)	0.35		No intervention	0.03		TMEM16C OE (10μl of 10^12 per ml)	0.46					Dexmedetomidine (12.5 μg/kg)	0.22
	Deferoxamine (30 mg/kg)	0.33		SB225002 (20 μg)	0.35					ANA-12 (120 nmol)	0.34					KN93 (25 μg/kg)	0.05
	k7 shRNA (3x10^8 units)	0.32		Anti-CLL7 (0.3 μg)	0.33					TNP-ATP (60 nmol)	0.27					No intervention	0.02
	Anti-CCL21 (8 μg)	0.3		AMD3100 (5 ug)	0.31					No intervention	0.09
	Anxa1(2-26) (5 μg)	0.26		Anxa1(2-26) (5 μg)	0.25					PhTx (1 mg/kg)	0.08
	CAY10444 (10 μM)	0.22		CAY10444 (10 μM)	0.22
	Maraviroc (1 pmol)	0.19		SEW2871 (?)	0.21
	HRS (2.5 ml/kg)	0.15		Maraviroc (1 pmol)	0.18
	Ro25-6981 (5 µg)	0.14		HRS (2.5 ml/kg)	0.14
	AMD3100 (0.5 ug)	0.14		Ro25-6981 (5 µg)	0.13
	NPC-15437 (10 ng)	0.11		TDZD-8 (0.5 mg/kg)	0.12
	TDZD-8 (0.5 mg/kg)	0.11		AMD3100 (0.5 ug)	0.12
	SEW2871 (?)	0.09		NPC-15437 (10 ng)	0.1
	MK801 (0.1 mg/kg)	0.09		MK801 (0.1 mg/kg)	0.09
	No intervention	0.08		No intervention	0.07
	CYM-5478 (10 μM)	0.02		CYM-5478 (10 μM)	0.05
