# Supplementary material for: Pharmacological interventions for remifentanil-induced hyperalgesia: A systematic review and network meta-analysis of preclinical trials
Source: PLoS One. 2024 Dec 5;19(12):e0313749. doi: 10.1371/journal.pone.0313749 (PMC11620364; doi:10.1371/journal.pone.0313749)
Supplement: S1 Data — (XLSX) [file pone.0313749.s016.xlsx]

## Sheet: Sheet 1
	First author	Year	Title
	Studies included in the review (identified from references of articles included from the search)
1	Cabanero	2009	The pro-nociceptive effects of remifentanil or surgical injury in mice are associated with a decrease in delta-opioid receptor mRNA levels: Prevention of the nociceptive response by on-site delivery of enkephalins
2	Qi	2020	Ketamine reduces remifentanil-induced postoperative hyperalgesia mediated by CaMKII-NMDAR in the primary somatosensory cerebral cortex region in mice
3	Yang	2016	Up-regulation of CXCL1 and CXCR2 contributes to remifentanil-induced hypernociception via modulating spinal NMDA receptor expression and phosphorylation in rats
	Studies included the review (identified from the search)
1	Peng	2019	COX-2 contributed to the remifentanil-induced hyperalgesia related to ephrinB/EphB signaling.
2	Zhou	2020	Dezocine attenuates the remifentanil-induced postoperative hyperalgesia by inhibition of phosphorylation of CaMKâ…¡Î±.
3	Zhang	2022	Artesunate Reduces Remifentanil-induced Hyperalgesia and Peroxiredoxin-3 Hyperacetylation via Modulating Spinal Metabotropic Glutamate Receptor 5 in Rats.
4	Ye	2017	Cathepsin S in the spinal microglia contributes to remifentanil-induced hyperalgesia in rats.
5	Wang	2020	Spinal caspase-6 contributes to remifentanil-induced hyperalgesia via regulating CCL21/CXCR3 pathway in rats.
6	Li	2023	Blocking SphK/S1P/S1PR1 axis signaling pathway alleviates remifentanil-induced hyperalgesia in rats.
7	Shu	2021	NMDA Receptor Modulates Spinal Iron Accumulation Via Activating DMT1(-)IRE in Remifentanil-Induced Hyperalgesia.
8	Lu	2018	Role of mitochondrial Ca(2+) uniporter in remifentanil-induced postoperative allodynia.
9	Liu	2017	N-acetyl-cysteine attenuates remifentanil-induced postoperative hyperalgesia via inhibiting matrix metalloproteinase-9 in dorsal root ganglia.
10	Li	2019	Annexin 1 inhibits remifentanil-induced hyperalgesia and NMDA receptor phosphorylation via regulating spinal CXCL12/CXCR4 in rats.
11	Liu	2018	Delta-opioid receptor inhibition prevents remifentanil-induced post-operative hyperalgesia via regulating GluR1 trafficking and AMPA receptor function.
12	Zheng	2012	Dexmedetomidine prevents remifentanil-induced postoperative hyperalgesia and decreases spinal tyrosine phosphorylation of N-methyl-d-aspartate receptor 2B subunit.
13	Sun	2016	A comparison of intrathecal magnesium and ketamine in attenuating remifentanil-induced hyperalgesia in rats.
14	Su	2021	P2Y1 purinergic receptor inhibition attenuated remifentanil-induced postoperative hyperalgesia via decreasing NMDA receptor phosphorylation in dorsal root ganglion.
15	Zhao	2017	Involvement of Spinal PKMÎ¶ Expression and Phosphorylation in Remifentanil-Induced Long-Term Hyperalgesia in Rats.
16	Lv	2018	Attenuation of Remifentanil-Induced Hyperalgesia by Betulinic Acid Associates with Inhibiting Oxidative Stress and Inflammation in Spinal Dorsal Horn.
17	Li	2016	Involvement of CCL3/CCR5 Signaling in Dorsal Root Ganglion in Remifentanil-induced Hyperalgesia in Rats.
18	Yuan	2022	Spinal NLRP3 inflammasome activation mediates IL-1Î² release and contributes to remifentanil-induced postoperative hyperalgesia by regulating NMDA receptor NR1 subunit phosphorylation and GLT-1 expression in rats.
19	Xia	2014	Spinal ephrinB/EphB signalling contributed to remifentanil-induced hyperalgesia via NMDA receptor.
20	Deng	2016	The role of p38MAPK activation in spinal dorsal horn in remifentanil-induced postoperative hyperalgesia in rats.
21	Fu	2021	P2X4 receptor in the dorsal horn contributes to BDNF/TrkB and AMPA receptor activation in the pathogenesis of remifentanil-induced postoperative hyperalgesia in rats.
22	Aguado	2013	Effects of naloxone on opioid-induced hyperalgesia and tolerance to remifentanil under sevoflurane anesthesia in rats.
23	Gong	2016	Spinal WNT pathway contributes to remifentanil induced hyperalgesia through regulating fractalkine and CX3CR1 in rats.
24	Ishida	2012	Intravenous infusion of remifentanil induces transient withdrawal hyperalgesia depending on administration duration in rats.
25	Zhu	2017	CXCL13 regulates the trafficking of GluN2B-containing NMDA receptor via IL-17 in the development of remifentanil-induced hyperalgesia in rats.
26	Yuan	2017	Prevention of Remifentanil Induced Postoperative Hyperalgesia by Dexmedetomidine via Regulating the Trafficking and Function of Spinal NMDA Receptors as well as PKC and CaMKII Level In Vivo and In Vitro.
27	Zhou	2023	Antisense oligodeoxynucleotides against dynamin-related protein 1 reduce remifentanil-induced hyperalgesia by modulating spinal N-methyl-D-aspartate receptor expression in rats.
28	Cui	2015	CaMKII Phosphorylation in Primary Somatosensory Cortical Neurons is Involved in the Inhibition of Remifentanil-induced Hyperalgesia by Lidocaine in Male Sprague-Dawley Rats.
29	Sun	2017	Magnesium sulphate attenuate remifentanil-induced postoperative hyperalgesia via regulating tyrosine phosphorylation of the NR(2)B subunit of the NMDA receptor in the spinal cord.
30	Li	2017	Enhancement of spinal dorsal horn neuron NMDA receptor phosphorylation as the mechanism of remifentanil induced hyperalgesia: Roles of PKC and CaMKII.
31	Li	2014	Glycogen synthase kinase-3Î² inhibition prevents remifentanil-induced postoperative hyperalgesia via regulating the expression and function of AMPA receptors.
32	Wang	2015	Inhibition of DOR prevents remifentanil induced postoperative hyperalgesia through regulating the trafficking and function of spinal NMDA receptors in vivo and in vitro.
33	Zhang	2014	Hydrogen-rich saline prevents remifentanil-induced hyperalgesia and inhibits MnSOD nitration via regulation of NR2B-containing NMDA receptor in rats.
34	Cui	2009	Systemic lidocaine inhibits remifentanil-induced hyperalgesia via the inhibition of cPKCgamma membrane translocation in spinal dorsal horn of rats.
35	Aguado	2015	Amitriptyline, minocycline and maropitant reduce the sevoflurane minimum alveolar concentration and potentiate remifentanil but do not prevent acute opioid tolerance and hyperalgesia in the rat: a randomised laboratory study.
36	Sun	2014	Intrathecal injection of JWH015 attenuates remifentanil-induced postoperative hyperalgesia by inhibiting activation of spinal glia in a rat model.
37	Zhang	2014	Hydrogen-rich saline controls remifentanil-induced hypernociception and NMDA receptor NR1 subunit membrane trafficking through GSK-3Î² in the DRG in rats.
38	Liu	2014	Intrathecal administration of roscovitine prevents remifentanil-induced postoperative hyperalgesia and decreases the phosphorylation of N-methyl-D-aspartate receptor and metabotropic glutamate receptor 5 in spinal cord.
39	Li	2013	Inhibition of glycogen synthase kinase-3Î² prevents remifentanil-induced hyperalgesia via regulating the expression and function of spinal N-methyl-D-aspartate receptors in vivo and vitro.
40	Gu	2009	Tyrosine phosphorylation of the N-Methyl-D-Aspartate receptor 2B subunit in spinal cord contributes to remifentanil-induced postoperative hyperalgesia: the preventive effect of ketamine.
41	Gao	2020	Wnt3a inhibitor attenuates remifentanil-induced hyperalgesia via downregulating spinal NMDA receptor in rats
42	Zhang	2015	Activation of spinal alpha-7 nicotinic acetylcholine receptor attenuates remifentanil-induced postoperative hyperalgesia
43	Mert	2014	Modulating actions of NMDA receptors on pronociceptive effects of locally injected remifentanil in diabetic rats
44	Ye	2016	Spinal mitochondrial-derived ROS contributes to remifentanil-induced postoperative hyperalgesia NMDA receptor in rats via modulating
45	Wang	2020	Spinal hevin mediates membrane trafficking of GluA1-containing AMPA receptors in remifentanil-induced postoperative hyperalgesia in mice
46	Jiang	2013	Antinociception and prevention of hyperalgesia by intrathecal administration of Ro 25-6981, a highly selective antagonist of the 2B subunit of N-methyl-D-aspartate receptor
47	Jiang	2015	Intrathecal injection of KN93 attenuates paradoxical remifentanil-induced postoperative hyperalgesia by inhibiting spinal CaMKII phosphorylation in rats
48	Gu	2017	Activation of spinal alpha-7 nicotinic acetylcholine receptor shortens the duration of remifentanil-induced postoperative hyperalgesia by upregulating KCC2 in the spinal dorsal horn in rats
49	Yuan	2013	Glycogen Synthase kinase-3 beta Contributes to Remifentanil-Induced Postoperative Hyperalgesia via Regulating N-Methyl-D-Aspartate Receptor Trafficking
50	Shu	2015	Spinal Peroxynitrite Contributes to Remifentanil-induced Postoperative Hyperalgesia via Enhancement of Divalent Metal Transporter 1 without Iron-responsive Element-mediated Iron Accumulation in Rats
51	Li	2021	A role for transmembrane protein 16C/Slack impairment in excitatory nociceptive synaptic plasticity in the pathogenesis of remifentanil-induced hyperalgesia in rats
52	Zhang	2018	Spinal Protein Kinase Mζ Regulates α-Amino-3-hydroxy-5-methyl-4-isoxazolepropionic Acid Receptor Trafficking and Dendritic Spine Plasticity via Kalirin-7 in the Pathogenesis of Remifentanil-induced Postincisional Hyperalgesia in Rats
53	Qiang	2019	Chemokine CCL7 regulates spinal phosphorylation of GluA1-containing AMPA receptor via interleukin-18 in remifentanil-induced hyperalgesia in rats
54	Wang	2023	Spinal microRNA-134-5p targets glutamate receptor ionotropic kainate 3 to modulate opioid induced hyperalgesia in mice
55	Zhang	2015	Involvement of CCL1/CCR8 in spinal cord dorsal horn in remifentanil-induced hyperalgesia in rats
56	Horii	2020	Spinal and peripheral mechanisms individually lead to the development of remifentanil-induced hyperalgesia
57	Wang	2018	The increased release of amino acid neurotransmitters of the primary somatosensory cortical area in rats contributes to remifentanil-induced hyperalgesia and its inhibition by lidocaine
58	Gao	2022	KCC2 receptor upregulation potentiates antinociceptive effect of GABAAR agonist on remifentanil-induced hyperalgesia
59	Abreu	2015	Hyperalgesia and increased sevoflurane minimum alveolar concentration induced by opioids in the rat: a randomised experimental study.
	Excluded in full text screening (not in English)
1	Ping	2020	Roles of Spinal PKC ond MOR in Remifentanil Induced Hyperalgesia in Rats
	Excluded in full text screening (Abstract only)
1	Holland	2023	Investigation Of A Kappa Opioid Receptor-Expressing Circuit From The Ventral Tegmental Area To The Ventrolateral Periaqueductal Gray In Opioid-Induced Hyperalgesia And Withdrawal
2	Zhang	?	Involvement of CCL7-PKMζ-AMPA Receptor MembraneTrafficking in Remifentanil-induced Hyperalgesia in Rats
3	Dripps	2019	The critical role of central delta opioid receptors in models of migraine and opioidinduced hyperalgesia
4	Wang	2014	Delta-opioid receptors modulate remifentanil-induced hyperalgesia by regulating N-methyl-D-aspartate receptor trafficking and function
5	Shu	2016	NR2B-containing NMDA receptor contributes to remifentanil-induced hyperalgesia via activation of DMT1 (-) IRE
	Excluded in full text screening (No remifentanil)
1	Chen	2020	The prolactin receptor long isoform regulates nociceptor sensitization and opioid-induced hyperalgesia selectively in females.
2	Dripps	2020	Forebrain delta opioid receptors regulate the response of delta agonist in models of migraine and opioid-induced hyperalgesia.
3	Moye	2019	Delta opioid receptor agonists are effective for multiple types of headache disorders.
4	Li	2018	The Use of Stem Cell Therapy to Reverse Opioid Tolerance.
5	Bihel	2015	Development of a peptidomimetic antagonist of neuropeptide FF receptors for the prevention of opioid-induced hyperalgesia.
6	Bertels	2022	Delta opioid receptors in Nav1.8 expressing peripheral neurons partially regulate the effect of delta agonist in models of migraine and opioid-induced hyperalgesia
	Excluded in full text screening (Did not investigate pharmacological interventions for opioid-induced hyperalgesia)
1	Aguado	2018	Toll-like receptor 4 deficient mice do not develop remifentanil-induced mechanical hyperalgesia: An experimental randomised animal study.
2	Rowan	2014	β-arrestin-2-biased agonism of delta opioid receptors sensitizes transient receptor potential vanilloid type 1 (TRPV1) in primary sensory neurons.
3	Xu	2019	The involvement of iron responsive element (-) divalent metal transporter 1-mediated the spinal iron overload via CXCL10/CXCR3 pathway in neuropathic pain in rats
4	Xu	2016	Spinal CXCL5 contributes to nerve injury-induced neuropathic pain via modulating GSK-3 beta phosphorylation and activity in rats
5	Zhang	2023	CCL17 Blockade by CCL17mAb/GSK-J4 Ameliorates Hyperalgesia in a Rat Model of Postoperative Pain
6	Qiang	2019	[Role of spinal P2X4 receptor in remifentanil-induced postoperative hyperalgesia].
	Excluded in titles and abstracts screening
1	Todorovic	2022	Opioid-induced hyperalgesia: Are thalamic T-type calcium channels treatment targets?
2	Plein	2018	Opioids and the immune system - friend or foe.
3	Huxtable	2011	Acute pain management in opioid-tolerant patients: a growing challenge.
4	Machelska	2020	Opioid Receptors in Immune and Glial Cells-Implications for Pain Control.
5	Lavand'homme	2017	Opioid-free anesthesia opioid side effects: Tolerance and hyperalgesia.
6	Yi	2015	Opioid Induced Hyperalgesia.
7	Farmer	2017	Narcotic bowel syndrome.
8	Youn	2022	Spinal orexin A attenuates opioid-induced mechanical hypersensitivity in the rat.
9	Khan	2021	Addressing opioid tolerance and opioid-induced hypersensitivity: Recent developments and future therapeutic strategies.
10	Rivat	2013	Mechanisms of regional anaesthesia protection against hyperalgesia and pain chronicization.
11	Hill	2022	Experimental considerations for the assessment of in vivo and in vitro opioid pharmacology.
12	Stoicea	2015	Opioid-induced hyperalgesia in chronic pain patients and the mitigating effects of gabapentin.
13	Arout	2015	Targeting Opioid-Induced Hyperalgesia in Clinical Treatment: Neurobiological Considerations.
14	Jaramillo-Polanco	2022	Opioid-Induced Pronociceptive Signaling in the Gastrointestinal Tract Is Mediated by Delta-Opioid Receptor Signaling.
15	Smith	2008	Combination opioid analgesics.
16	Holtman	2012	Opioid-induced hyperalgesia and burn pain.
17	Raffa	2013	Opioid-induced hyperalgesia: is it clinically relevant for the treatment of pain patients?
18	Johnson	2022	Reduced activity of adenylyl cyclase 1 attenuates morphine induced hyperalgesia and inflammatory pain in mice.
19	Bekhit	2010	Opioid-induced hyperalgesia and tolerance.
20	Falk	2014	Cancer pain physiology.
21	Tompkins	2011	Opioid-induced hyperalgesia: clinically relevant or extraneous research phenomenon?
22	Khomula	2019	In Vitro Nociceptor Neuroplasticity Associated with In Vivo Opioid-Induced Hyperalgesia.
23	Hadschieff	2020	Fundamental sex differences in morphine withdrawal-induced neuronal plasticity.
24	Wang	2020	Anti-PD-1 treatment impairs opioid antinociception in rodents and nonhuman primates.
25	Koppert	2007	The impact of opioid-induced hyperalgesia for postoperative pain.
26	Gerum	2022	Behavioral characterization, potential clinical relevance and mechanisms of latent pain sensitization.
27	Liang	2019	Pharmacological Characters of Oliceridine, a Î¼-Opioid Receptor G-Protein-Biased Ligand in Mice.
28	Hu	2016	PLGA-Curcumin Attenuates Opioid-Induced Hyperalgesia and Inhibits Spinal CaMKIIÎ±.
29	Barakat	2018	Uses of fluoxetine in nociceptive pain management: A literature overview.
30	Wala	2011	Buprenorphine-induced hyperalgesia in the rat.
31	Larson	2020	Sustained-release buprenorphine induces acute opioid tolerance in the mouse.
32	Marchette	2021	Îº-Opioid receptor antagonism reverses heroin withdrawal-induced hyperalgesia in male and female rats.
33	Woller	2013	Opioid administration following spinal cord injury: implications for pain and locomotor recovery.
34	Bates	2016	Social environment alters opioid-induced hyperalgesia and antinociceptive tolerance in adolescent mice.
35	Reiss	2022	Mu opioid receptor in microglia contributes to morphine analgesic tolerance, hyperalgesia, and withdrawal in mice.
36	Chen	2017	PI3K/Akt Pathway: A Potential Therapeutic Target for Chronic Pain.
37	Wang	2021	The Distinct Functions of Dopaminergic Receptors on Pain Modulation: A Narrative Review.
38	Lutz	2015	mTOR, a new potential target for chronic pain and opioid-induced tolerance and hyperalgesia.
39	Hua	2016	Mesenchymal Stem Cells Reversed Morphine Tolerance and Opioid-induced Hyperalgesia.
40	Li	2014	Effects of ginsenosides on opioid-induced hyperalgesia in mice.
41	Sasaki	2021	Serotonin Plays a Key Role in the Development of Opioid-Induced Hyperalgesia in Mice.
42	Zaremba	2019	Opioid-Mediated Modulation of Acid-Sensing Ion Channel Currents in Adult Rat Sensory Neurons.
43	Wang	2022	Inhibition of Oligodendrocyte Apoptosis in the Prelimbic Medial Prefrontal Cortex Prevents Fentanyl-induced Hyperalgesia in Rats.
44	Kamp	2019	Pharmacokinetic and pharmacodynamic considerations for NMDA-receptor antagonist ketamine in the treatment of chronic neuropathic pain: an update of the most recent literature.
45	McIntyre	2016	Progress of clinical practice on the management of burn-associated pain: Lessons from animal models.
46	Qing	2019	[Role of spinal P2X4 receptor in remifentanil-induced postoperative hyperalgesia].
47	Wilson	2021	Kratom Alkaloids, Natural and Semi-Synthetic, Show Less Physical Dependence and Ameliorate Opioid Withdrawal.
48	Jiang	2021	Successful Reversal of Opioid-Induced Hyperalgesia and Allodynia with Duloxetine.
49	Yamakita	2023	Activation of neurons and satellite glial cells in the DRG produces morphine-induced hyperalgesia.
50	Heles	2021	Chemokine CCL2 prevents opioid-induced inhibition of nociceptive synaptic transmission in spinal cord dorsal horn.
51	Gutiérrez	2019	Remifentanil-Induced Secondary Hyperalgesia Is Not Prevented By Preoperative Acetazolamide Administration In Patients Undergoing Total Thyroidectomy: A Randomized Controlled Trial.
52	Angst	2006	Opioid-induced hyperalgesia: a qualitative systematic review.
53	Bodnar	2010	Sex differences in opioid analgesia, hyperalgesia, tolerance and withdrawal: central mechanisms of action and roles of gonadal hormones.
54	Kerui	2018	Dual effects of brain sparing opioid in newborn rats: Analgesia and hyperalgesia.
55	Raffa	2012	Multi-mechanistic analgesia for opioid-induced hyperalgesia.
56	Li	2001	Opioid-induced hyperalgesia and incisional pain.
57	Zöllner	2010	[Do opioids induce hyperalgesia?].
58	Hayes	2017	A comprehensive clinical review of opioid-induced allodynia: Discussion of the current evidence and clinical implications.
59	Elliott	2012	Non-analgesic effects of opioids: opioids and the endocrine system.
60	Araldi	2019	Role of Nociceptor Toll-like Receptor 4 (TLR4) in Opioid-Induced Hyperalgesia and Hyperalgesic Priming.
61	Liang	2013	Epigenetic regulation of opioid-induced hyperalgesia, dependence, and tolerance in mice.
62	Kearns	2021	Neuron Type-Dependent Synaptic Activity in the Spinal Dorsal Horn of Opioid-Induced Hyperalgesia Mouse Model.
63	Jessup	2023	Short-chain fatty acid, Butyrate prevents Morphine and Paclitaxel induced peripheral hypersensitivity.
64	Brush	2012	Complications of long-term opioid therapy for management of chronic pain: the paradox of opioid-induced hyperalgesia.
65	Li	2021	Can Src protein tyrosine kinase inhibitors be combined with opioid analgesics? Src and opioid-induced tolerance, hyperalgesia and addiction.
67	Anapindi	2019	PACAP and Other Neuropeptide Targets Link Chronic Migraine and Opioid-induced Hyperalgesia in Mouse Models.
68	Leng	2018	Upregulation of P2X2 and P2X3 receptors in rats with hyperalgesia induced by heroin withdrawal.
69	Vardanyan	2009	TRPV1 receptor in expression of opioid-induced hyperalgesia.
70	Jokinen	2018	Differential Spinal and Supraspinal Activation of Glia in a Rat Model of Morphine Tolerance.
71	Santoni	2020	The ambiguity of opioids revealed by immunology is changing the knowledge and the therapeutic approach in cancer and non-cancer pain: A narrative review.
72	Li	2018	Role of spinal cyclooxygenase-2 and prostaglandin E2 in fentanyl-induced hyperalgesia in rats.
73	Ruíz-López	2020	Determination of acute tolerance and hyperalgesia to remifentanil constant rate infusion in dogs undergoing sevoflurane anaesthesia.
74	Srinath	2014	Pain management in patients with inflammatory bowel disease: translational approaches from bench to bedside.
75	Koppert	2004	[Opioid-induced hyperalgesia. Pathophysiology and clinical relevance].
76	Grace	2016	Morphine paradoxically prolongs neuropathic pain in rats by amplifying spinal NLRP3 inflammasome activation.
77	Liang	2006	A genetic analysis of opioid-induced hyperalgesia in mice.
78	Minville	2010	Opioid-induced hyperalgesia in a mice model of orthopaedic pain: preventive effect of ketamine.
79	Morgan	2008	Evaluation of prescription opioids using operant-based pain measures in rats.
80	Li	2001	A murine model of opioid-induced hyperalgesia.
81	Deng	2019	Î±2Î´-1-Bound N-Methyl-D-aspartate Receptors Mediate Morphine-induced Hyperalgesia and Analgesic Tolerance by Potentiating Glutamatergic Input in Rodents.
82	Kopruszinski	2021	Preclinical Assessment of the Analgesic Pharmacology of NKTR-181 in Rodents.
83	Bannister	2009	Preclinical and early clinical investigations related to monoaminergic pain modulation.
84	Deng	2019	Mitogen-activated protein kinase signaling mediates opioid-induced presynaptic NMDA receptor activation and analgesic tolerance.
85	Wei	2012	Role of gabapentin in preventing fentanyl- and morphine-withdrawal-induced hyperalgesia in rats.
86	Li	2019	Morphine Exacerbates Postfracture Nociceptive Sensitization, Functional Impairment, and Microglial Activation in Mice.
87	Van Elstraete	2008	Gabapentin prevents delayed and long-lasting hyperalgesia induced by fentanyl in rats.
88	Ruscheweyh	2011	Long-term potentiation in spinal nociceptive pathways as a novel target for pain therapy.
89	Donaldson	2016	The multiple PDZ domain protein Mpdz/MUPP1 regulates opioid tolerance and opioid-induced hyperalgesia.
90	Zhou	2010	Opioid-induced long-term potentiation in the spinal cord is a presynaptic event.
91	Elhabazi	2014	Assessment of morphine-induced hyperalgesia and analgesic tolerance in mice using thermal and mechanical nociceptive modalities.
92	Liu	2018	Sonic hedgehog signaling in spinal cord contributes to morphine-induced hyperalgesia and tolerance through upregulating brain-derived neurotrophic factor expression.
93	Liang	2013	Dietary methyl content regulates opioid responses in mice.
94	O'Connell	2014	Increased thermal pain sensitivity in animals exposed to chronic high dose Vicodin but not pure hydrocodone.
95	Zissen	2007	Tolerance, opioid-induced allodynia and withdrawal associated allodynia in infant and young rats.
96	He	2021	MCRT, a multifunctional ligand of opioid and neuropeptide FF receptors, attenuates neuropathic pain in spared nerve injury model.
97	Araldi	2022	Contribution of G-Protein Î±-Subunits to Analgesia, Hyperalgesia, and Hyperalgesic Priming Induced by Subanalgesic and Analgesic Doses of Fentanyl and Morphine.
98	Swartjes	2012	Morphine induces hyperalgesia without involvement of Î¼-opioid receptor or morphine-3-glucuronide.
99	Juni	2010	Sex-specific mediation of opioid-induced hyperalgesia by the melanocortin-1 receptor.
100	Freye	2010	No hyperalgesia following opioid withdrawal after the oripavine derivative etorphine compared to remifentanil and sufentanil.
101	Li	2016	Inhibition of CaMKIIÎ± in the Central Nucleus of Amygdala Attenuates Fentanyl-Induced Hyperalgesia in Rats.
102	Oladosu	2015	Mu Opioid Splice Variant MOR-1K Contributes to the Development of Opioid-Induced Hyperalgesia.
103	Tonello	2020	PhÎ±1Î², a dual blocker of TRPA1 and Cav2.2, as an adjuvant drug in opioid therapy for postoperative pain.
104	Xie	2005	Cholecystokinin in the rostral ventromedial medulla mediates opioid-induced hyperalgesia and antinociceptive tolerance.
105	Sun	2014	Opioids enhance CXCL1 expression and function after incision in mice.
106	King	2005	Role of NK-1 neurotransmission in opioid-induced hyperalgesia.
107	Costa	2020	Shift of Âµ-opioid Receptor Signaling in the Dorsal Reticular Nucleus Is Implicated in Morphine-induced Hyperalgesia in Male Rats.
108	Hammoud	2018	Aminoguanidine Hydrazone Derivatives as Nonpeptide NPFF1 Receptor Antagonists Reverse Opioid Induced Hyperalgesia.
109	Zhang	2019	Opioid-Induced Hyperalgesia Is Associated with Dysregulation of Circadian Rhythm and Adaptive Immune Pathways in the Mouse Trigeminal Ganglia and Nucleus Accumbens.
110	Doyle	2020	Chronic Morphine-Induced Changes in Signaling at the A(3) Adenosine Receptor Contribute to Morphine-Induced Hyperalgesia, Tolerance, and Withdrawal.
111	Grace	2018	MicroRNA-124 and microRNA-146a both attenuate persistent neuropathic pain induced by morphine in male rats.
112	Liang	2011	5-hydroxytryptamine type 3 receptor modulates opioid-induced hyperalgesia and tolerance in mice.
113	Nazeri-Rezaabad	2020	Chronic Exposure to Morphine Leads to a Reduced Affective Pain Response in the Presence of Hyperalgesia in an Animal Model of Empathy.
114	Corder	2017	Loss of Î¼ opioid receptor signaling in nociceptors, but not microglia, abrogates morphine tolerance without disrupting analgesia.
115	Grastilleur	2013	Role of kinin B2 receptors in opioid-induced hyperalgesia in inflammatory pain in mice.
116	Holtman	2007	Characterization of the antinociceptive and pronociceptive effects of methadone in rats.
117	Spahn	2013	Opioid withdrawal increases transient receptor potential vanilloid 1 activity in a protein kinase A-dependent manner.
118	Richebe	2009	Effects of sevoflurane on carrageenan- and fentanyl-induced pain hypersensitivity in Sprague-Dawley rats.
119	Araldi	2018	Role of GPCR (mu-opioid)-receptor tyrosine kinase (epidermal growth factor) crosstalk in opioid-induced hyperalgesic priming (type II).
120	Zhang	2020	Spinal administration of the multi-functional opioid/neuropeptide FF agonist BN-9 produced potent antinociception without development of tolerance and opioid-induced hyperalgesia.
121	Burma	2017	Genetic deletion of microglial Panx1 attenuates morphine withdrawal, but not analgesic tolerance or hyperalgesia in mice.
122	Wang	2013	Phosphorylated CaMKII levels increase in rat central nervous system after large-dose intravenous remifentanil.
123	Gomez-Brouchet	2015	Beneficial effects of levobupivacaine regional anaesthesia on postoperative opioid induced hyperalgesia in diabetic mice.
124	Medeiros	2020	Single exercise stress reduces central neurotrophins levels and adenosine A(1) and A(2) receptors expression, but does not revert opioid-induced hyperalgesia in rats.
125	Sun	2019	Î¼-Opioid receptors in primary sensory neurons are essential for opioid analgesic effect on acute and inflammatory pain and opioid-induced hyperalgesia.
126	Datta	2020	Positive allosteric modulation of the cannabinoid type-1 receptor (CB1R) in periaqueductal gray (PAG) antagonizes anti-nociceptive and cellular effects of a mu-opioid receptor agonist in morphine-withdrawn rats.
127	HÃ	2007	An update on the role of opioids in the management of chronic pain of nonmalignant origin.
128	Emery	2017	Hydrocodone is More Effective than Morphine or Oxycodone in Suppressing the Development of Burn-Induced Mechanical Allodynia.
129	Nation	2018	Lateralized kappa opioid receptor signaling from the amygdala central nucleus promotes stress-induced functional pain.
130	Park	2015	Chronic CRF1 receptor blockade reduces heroin intake escalation and dependence-induced hyperalgesia.
131	Doucette	2023	K(ATP) Channel Prodrugs Reduce Inflammatory and Neuropathic Hypersensitivity, Morphine Induced Hypersensitivity, and Precipitated Withdrawal in Mice.
132	Fan	2017	Role of endogenous melatoninergic system in development of hyperalgesia and tolerance induced by chronic morphine administration in rats.
133	Bojovic	2015	Chronic morphine treatment enhances sciatic nerve stimulation-induced immediate early gene expression in the rat dorsal horn.
134	Chen	2012	The beta-lactam antibiotic, ceftriaxone, inhibits the development of opioid-induced hyperalgesia in mice.
135	Hook	2017	Neurobiological Effects of Morphine after Spinal Cord Injury.
136	Araldi	2018	Mu-opioid Receptor (MOR) Biased Agonists Induce Biphasic Dose-dependent Hyperalgesia and Analgesia, and Hyperalgesic Priming in the Rat.
137	Waxman	2009	Acute and chronic fentanyl administration causes hyperalgesia independently of opioid receptor activity in mice.
138	Celerier	2006	Opioid-induced hyperalgesia in a murine model of postoperative pain: role of nitric oxide generated from the inducible nitric oxide synthase.
139	Zhang	2015	Phosphorylation of the GluN1 subunit in dorsal horn neurons by remifentanil: a mechanism for opioid-induced hyperalgesia.
140	Wala	2013	Ultralow dose fentanyl prevents development of chronic neuropathic pain in rats.
141	Gong	2017	Sustained Morphine Administration Induces TRPM8-Dependent Cold Hyperalgesia.
142	Koblish	2017	TRV0109101, a G Protein-Biased Agonist of the Âµ-Opioid Receptor, Does Not Promote Opioid-Induced Mechanical Allodynia following Chronic Administration.
143	Elhabazi	2017	RF313, an orally bioavailable neuropeptide FF receptor antagonist, opposes effects of RF-amide-related peptide-3 and opioid-induced hyperalgesia in rodents.
144	Ding	2018	A bifunctional nociceptin and mu opioid receptor agonist is analgesic without opioid side effects in nonhuman primates.
145	Liang	2014	Epigenetic regulation of spinal cord gene expression controls opioid-induced hyperalgesia.
146	Ohnesorge	2013	Influence of clonidine and ketamine on m-RNA expression in a model of opioid-induced hyperalgesia in mice.
147	Bannister	2011	Pregabalin suppresses spinal neuronal hyperexcitability and visceral hypersensitivity in the absence of peripheral pathophysiology.
148	Chen	2022	Brief Opioid Exposure Paradoxically Augments Primary Afferent Input to Spinal Excitatory Neurons via Î±2Î´-1-Dependent Presynaptic NMDA Receptors.
149	Zhao	2018	Electroacupuncture Treatment Alleviates the Remifentanil-Induced Hyperalgesia by Regulating the Activities of the Ventral Posterior Lateral Nucleus of the Thalamus Neurons in Rats.
150	Chen	2010	Ca2+/calmodulin-dependent protein kinase II alpha is required for the initiation and maintenance of opioid-induced hyperalgesia.
151	Mattioli	2014	Toll-like receptor 4 mutant and null mice retain morphine-induced tolerance, hyperalgesia, and physical dependence.
152	Dogrul	2005	Spinal L-type calcium channel blockade abolishes opioid-induced sensory hypersensitivity and antinociceptive tolerance.
153	Ferrari	2019	Systemic Morphine Produces Dose-dependent Nociceptor-mediated Biphasic Changes in Nociceptive Threshold and Neuroplasticity.
154	Quillet	2021	Identification of an N-acylated-(D)Arg-Leu-NH(2) Dipeptide as a Highly Selective Neuropeptide FF1 Receptor Antagonist That Potently Prevents Opioid-Induced Hyperalgesia.
155	Wala	2011	Effect of prior treatment with ultra-low-dose morphine on opioid- and nerve injury-induced hyperalgesia in rats.
156	Tumati	2011	Intrathecal PKA-selective siRNA treatment blocks sustained morphine-mediated pain sensitization and antinociceptive tolerance in rats.
157	Ruiz-Pérez	2016	The Effects of the Toll-Like Receptor 4 Antagonist, Ibudilast, on Sevoflurane's Minimum Alveolar Concentration and the Delayed Remifentanil-Induced Increase in the Minimum Alveolar Concentration in Rats.
158	Chao	2016	Demethylation regulation of BDNF gene expression in dorsal root ganglion neurons is implicated in opioid-induced pain hypersensitivity in rats.
159	Kattalai	2016	Establishing an animal model for National Acupuncture Detoxification Association (NADA) auricular acupuncture protocol.
160	Blomqvist	2020	Morphine-3-glucuronide causes antinociceptive cross-tolerance to morphine and increases spinal substance P expression.
161	Ishii	2013	No evidence for the development of acute analgesic tolerance during and hyperalgesia after prolonged remifentanil administration in mice.
162	Hogan	2013	Systemic morphine treatment induces changes in firing patterns and responses of nociceptive afferent fibers in mouse glabrous skin.
163	Liu	2012	Acute morphine induces matrix metalloproteinase-9 up-regulation in primary sensory neurons to mask opioid-induced analgesia in mice.
164	Horvath	2010	Glial Modulation in Pain States: Translation into Humans.
165	Wilson	2011	CXCR4 signaling mediates morphine-induced tactile hyperalgesia.
166	Yang	2014	Hydrogen sulfide inhibits opioid withdrawal-induced pain sensitization in rats by down-regulation of spinal calcitonin gene-related peptide expression in the spine.
167	Hutchinson	2011	Exploring the neuroimmunopharmacology of opioids: an integrative review of mechanisms of central immune signaling and their implications for opioid analgesia.
168	Haugan	2008	Ketamine blocks enhancement of spinal long-term potentiation in chronic opioid treated rats.
169	Richebe	2009	Perioperative pain management in the patient treated with opioids: continuing professional development.
170	Raghavendra	2002	The role of spinal neuroimmune activation in morphine tolerance/hyperalgesia in neuropathic and sham-operated rats.
171	Simonin	2006	RF9, a potent and selective neuropeptide FF receptor antagonist, prevents opioid-induced tolerance associated with hyperalgesia.
172	Mathew	2011	Pathophysiology of chronic migraine and mode of action of preventive medications.
173	Vera-Portocarrero	2007	Spinal NK-1 receptor expressing neurons mediate opioid-induced hyperalgesia and antinociceptive tolerance via activation of descending pathways.
174	Van Elstraete	2011	The median effective dose of ketamine and gabapentin in opioid-induced hyperalgesia in rats: an isobolographic analysis of their interaction.
175	Zhang	2019	Discovery of two novel branched peptidomimetics containing endomorphin-2 and RF9 pharmacophores: Synthesis and neuropharmacological evaluation.
176	Due	2012	Neuroexcitatory effects of morphine-3-glucuronide are dependent on Toll-like receptor 4 signaling.
177	Hamlin	2007	Induction of c-Fos and zif268 in the nociceptive amygdala parallel abstinence hyperalgesia in rats briefly exposed to morphine.
178	Sahbaie	2012	Preprotachykinin-A gene disruption attenuates nociceptive sensitivity after opioid administration and incision by peripheral and spinal mechanisms in mice.
179	Zhang	2022	Isoquinolone derivatives as lysophosphatidic acid receptor 5 (LPA5) antagonists: Investigation of structure-activity relationships, ADME properties and analgesic effects.
180	Liang	2008	Chronic morphine administration enhances nociceptive sensitivity and local cytokine production after incision.
181	Sahbaie	2016	Epigenetic regulation of spinal cord gene expression contributes to enhanced postoperative pain and analgesic tolerance subsequent to continuous opioid exposure.
182	Liang	2014	The Netrin-1 receptor DCC is a regulator of maladaptive responses to chronic morphine administration.
183	Harvey	2019	KEA-1010, a ketamine ester analogue, retains analgesic and sedative potency but is devoid of Psychomimetic effects.
184	Grace	2018	Protraction of neuropathic pain by morphine is mediated by spinal damage associated molecular patterns (DAMPs) in male rats.
185	Drdla	2009	Induction of synaptic long-term potentiation after opioid withdrawal.
186	Esmaeili-Mahani	2008	Low-dose morphine induces hyperalgesia through activation of G alphas, protein kinase C, and L-type Ca 2+ channels in rats.
187	Zhao	2008	Enhancement of spinal N-methyl-D-aspartate receptor function by remifentanil action at delta-opioid receptors as a mechanism for acute opioid-induced hyperalgesia or tolerance.
188	Wang	2005	Ultra-low-dose naloxone suppresses opioid tolerance, dependence and associated changes in mu opioid receptor-G protein coupling and Gbetagamma signaling.
189	Heinl	2011	Distinct mechanisms underlying pronociceptive effects of opioids.
190	Reddy	2015	Dual opioid therapy using methadone as a coanalgesic.
191	Sørensen	2011	[The clinical relevance of opioid-induced hyperalgesia remains unresolved].
192	Hutchinson	2010	Evidence that opioids may have toll-like receptor 4 and MD-2 effects.
193	Elhabazi	2012	Involvement of neuropeptide FF receptors in neuroadaptive responses to acute and chronic opiate treatments.
194	Crain	2001	Acute thermal hyperalgesia elicited by low-dose morphine in normal mice is blocked by ultra-low-dose naltrexone, unmasking potent opioid analgesia.
195	Docquier	2004	Questioning the cardiocirculatory excitatory effects of opioids under volatile anaesthesia.
196	Gris	2010	A novel alternatively spliced isoform of the mu-opioid receptor: functional antagonism.
197	Van Elstraete	2005	A single dose of intrathecal morphine in rats induces long-lasting hyperalgesia: the protective effect of prior administration of ketamine.
198	Journigan	2014	Nonpeptide small molecule agonist and antagonist original leads for neuropeptide FF1 and FF2 receptors.
199	Richebe	2005	Nitrous oxide revisited: evidence for potent antihyperalgesic properties.
200	Mao	2004	Opioid tolerance and neuroplasticity.
201	Drieu la Rochelle	2018	A bifunctional-biased mu-opioid agonist-neuropeptide FF receptor antagonist as analgesic with improved acute and chronic side effects.
202	Bogulavsky	2009	Deletion of the glutamate receptor 5 subunit of kainate receptors affects the development of morphine tolerance.
203	Wu	1995	Chronic opioid treatment of neuroblastoma x dorsal root ganglion neuron hybrid F11 cells results in elevated GM1 ganglioside and cyclic adenosine monophosphate levels and onset of naloxone-evoked decreases in membrane K+ currents.
204	Rau	2023	Intrathecal minocycline does not block the adverse effects of repeated, intravenous morphine administration on recovery of function after SCI.
205	Nation	2019	Sustained exposure to acute migraine medications combined with repeated noxious stimulation dysregulates descending pain modulatory circuits: Relevance to medication overuse headache.
206	Milne	2013	Stereo-selective inhibition of spinal morphine tolerance and hyperalgesia by an ultra-low dose of the alpha-2-adrenoceptor antagonist efaroxan.
207	Tumati	2010	Sustained morphine treatment augments prostaglandin E2-evoked calcitonin gene-related peptide release from primary sensory neurons in a PKA-dependent manner.
208	Sypek	2021	Diversity of microglial transcriptional responses during opioid exposure and neuropathic pain
209	Bertels	2021	PACAP-PAC1 Receptor Inhibition is Effective in Models of Opioid-Induced Medication Overuse Headache
210	Mussetto	2023	Opioids induce bidirectional synaptic plasticity in a brainstem pain centre in the rat
211	Nickols	2023	Preclinical evidence for the use of the atypical antipsychotic, brexpiprazole, for opioid use disorder
212	Fernandez-Llamazares	2022	European Federation of Medicinal Chemistry - XXVII International Symposium on Medicinal Chemistry (EFMC-ISMC 2022)
213	Bai	2023	Amygdala Metabotropic Glutamate Receptor 1 Influences Synaptic Transmission to Participate in Fentanyl-Induced Hyperalgesia in Rats
214	Sampaio-Cunha	2022	Knowing the Enemy Is Halfway towards Victory: A Scoping Review on Opioid-Induced Hyperalgesia
215	Rowbotham	2020	Evolution of Analgesic Tolerance and Opioid-Induced Hyperalgesia over 6 months: Double-blind randomized trial incorporating experimental pain models
216	Chu	2012	Modulation of remifentanil-induced postinfusion hyperalgesia by the beta-blocker propranolol in humans
217	Temmermand	2022	Glutamatergic systems in neuropathic pain and emerging non-opioid therapies
218	Ulker	2022	Comparison of Pain-Like behaviors in two surgical incision animal models in C57BL/6J mice
219	Deng	2022	LncRNA MRAK159688 facilitates morphine tolerance by promoting REST-mediated inhibition of mu opioid receptor in rats
220	Liu	2022	Microglial ablation does not affect opioid-induced hyperalgesia in rodents
221	Laboureyras	2022	Fentanyl-induced hyperalgesia and analgesic tolerance in male rats: common underlying mechanisms and prevention by a polyamine deficient diet
222	Wang	2022	Peripheral Administration of an Opioid Peptide Analog Ameliorates Morphine-Produced Hyperalgesia in a Spared Nerve Injury Model
223	Raffa	2022	ADV-502, a Novel Dual Sigma-1 Receptor Antagonist and Mu-Opioid Receptor Agonist for the Treatment of Pain: II. Tolerance and Opioid-Induced Hyperalgesi1
224	Rasheed	2022	Opioid-sparing Effects of the Nrf2 Activator Diroximel Fumarate in Mice
225	Puig	2022	The Circadian Transcription Factor NPAS2 Modulates Fentanyl-mediated Withdrawal and Hyperalgesia but Not Tolerance, in a Sex-dependent Manner
226	Brik	2021	Sphingosine-1-phosphate receptor subtype 1 antagonists may be the unmet medical need for morphine-induced hyperalgesia and antinociceptive tolerance
227	Gong	2021	Exercise Reduces Morphine-Induced Hyperalgesia and Antinociceptive Tolerance
228	Hu	2021	Glial IL-33 signaling through an ST2-to-CXCL12 pathway in the spinal cord contributes to morphine-induced hyperalgesia and tolerance
229	Lin	2021	An opioid receptor-independent mechanism underlies motility dysfunction and visceral hyperalgesia in opioid-induced bowel dysfunction
230	Chen	2021	Neuroprotective Effects of Molecular Hydrogen: A Critical Review
231	Lin	2020	Rescue of HSP70 in Spinal Neurons Alleviates Opioids-Induced Hyperalgesia via the Suppression of Endoplasmic Reticulum Stress in Rodents
232	Chu	2020	TRPC1/4/5 channels contribute to morphine-induced analgesic tolerance and hyperalgesia by enhancing spinal synaptic potentiation and structural plasticity
233	Pradhan	2020	Interactions between PACAP and opioid receptors-implications for trigeminal pain
234	Thompson	2020	Role of opioids and cannabinoids in a murine model of bone fracture
235	Pradhan	2019	Shared neuropeptide changes between chronic migraine and opioid induced hyperalgesia
236	Bertels	2019	Differential effects of Mu and delta opioid receptor agonists in models of chronic migraine-associated pain and aura
237	Costa	2019	Chronic opioid administration results in mu-opioid receptor excitatory signaling at a descending pain facilitatory area of the brain
238	Wang	2019	Targeting central biomarkers to potentiate acupuncture analgesia in sickle cell disease
239	Furgala	2019	Antiallodynic and antihyperalgesic activity of ceftriaxone in a mouse model of neuropathic pain induced by oxaliplatin
240	Rivera	2019	Proceedings #47: Low Dose Naltrexone: A Viable Alternative for Long Term Chronic Pain?
241	Farah	2019	Abstract #137: Opioid Induced Hyperalgesia with Intrathecal Infusion of High Dose Fentanyl
242	Pinto	2019	Opioid-induced hyperalgesia: A therapeutic dilemma
243	Liu	2018	Mechanism of dexmedetomidine preventing and treating fentanyl induced hyperalgesia
244	Wang	2018	Targeting central mechanisms of pain to improve acupuncture analgesia in a humanized mouse model of sickle cell disease
245	Zhou	2018	GTS-21 mitigates burn-and morphine-induced exaggerated pain behaviors in young rats with burn injury(BI)
246	Zhang	2018	Inhibition of beta-ARK1 Ameliorates Morphine-induced Tolerance and Hyperalgesia Via Modulating the Activity of Spinal NMDA Receptors
247	Greer	2017	The Effect of Ondansetron on Acute Opioid Tolerance in Patients Receiving Intrathecal Opioids Prior to Cesarean Delivery
248	Araldi	2017	Hyperalgesic priming (type II) induced by repeated opioid exposure: Maintenance mechanisms
249	Zhang	2017	Preoperative but Not Postoperative Flurbiprofen Axetil Alleviates Remifentanil-induced Hyperalgesia after Laparoscopic Gynecological Surgery
250	Mion	2017	A story of ketamine and psychedelics
251	Wobblish	2017	Assessment of nociceptive sensitization with TRV9101, a novel receptor G protein pathway selective modulator (n-GPS), versus fentanyl, morphine, and oxycodone
252	Scherrer	2017	Dissecting the functional organization of opioid receptors in pain neural circuits to optimize opioid analgesic therapies
253	Pradhan	2017	The delta opioid receptor as a novel therapeutic target for headache disorders
254	Guntz	2017	Pro con debate 11: A2 delta modulators should be used routine in the perioperative period
255	Jehangir	2017	Use of haloperidol in opioid induced hyperalgesia
256	Li	2017	CaMKIIa may modulate fentanyl-induced hyperalgesia via a CeLC-PAG-RVM-spinal cord descending facilitative pain pathway in rats
257	Wehrfritz	2016	A randomized phase I trial evaluating the effects of inhaled 50-50% N2O-O2 on remifentanil-induced hyperalgesia and allodynia in human volunteers
258	Kambur	2016	ADRB2, pain and opioids in mice and man
259	Farzad	2016	Potentiation and tolerance preservation of morphine induced analgesia in rodents and healthy volunteers
260	Sikandar	2016	Peripheral processing and central modulation of pain
261	Alongkronrusmee	2016	Intricate involvement of delta opioid receptors in alcohol withdrawal induced hyperalgesia
262	Oladosu	2016	Strain-specific polymorphisms and their correlation to MOR-1K receptor function
263	Xu	2015	Influence of electroacupuncture analgesia on activation of spinal cord astrocytes in a rat model of remifentanil-induced hyperalgesia
264	Ren	2015	Carbamazepine withdrawal-induced hyperalgesia in chronic neuropathic pain
265	Convertino	2015	mu-Opioid receptor 6-transmembrane isoform: A potential therapeutic target for new effective opioids
266	Ruiz	2015	The Toll-like receptor 4 antagonist ibudilast reduces the MAC and prevents a delayed remifentanil-induced increase in the sevoflurane MAC in the rat
267	Kuei	2015	Characteristics and potential biomarkers for chronic pain in patients with sickle cell disease
268	De Leon-Casasola	2015	Refresher course: Opioids for non-cancer pain: The good, the bad, the ugly
269	Carroll	2015	Chronic opioid therapy is more strongly associated with central sensitization in sickle cell disease than clinical pain
270	Eisenach	2015	Failure of intrathecal ketorolac to reduce remifentanil-induced postinfusion hyperalgesia in humans
271	Gil	2014	Opioid-induced hyperalgesia
272	Kaye	2014	Opioid induced hyperalgesia altered with propofol infusion
273	Lee	2013	Tramadol induced paradoxical hyperalgesia
274	Kim	2013	High-dose daily opioid administration and poor functional status intensify local anesthetic injection pain in cancer patients
275	Neri	2013	Low-dose ketamine as a potential adjuvant therapy for painful vaso-occlusive crises in sickle cell disease
276	Cahill	2013	Modulation of opioid tolerance and hyperalgesia by ultra-low dose naloxone occurs independently of toll-like receptor-4
277	Daitch	2013	Conversion of chronic pain patients from high dose full-opiate agonists to sublingual buprenorphine
278	Lavand'Homme	2013	Ketamine-should everyone have a little?!
279	Hayek	2013	Drug selection in IDD: Evidence for efficacy and safety. Polyanalgesic consensus 2012
280	Johnson	2013	Codeine, increasing pain & medication overuse headache: The first evidence of codeine-induced hyperalgesia
281	Salter	2013	Role of microglia in opioid-induced hyperalgesia
282	Krishnan	2012	Comparison of pain models to detect opioid-induced hyperalgesia
283	Gealageas	2012	Development of sub-nanomolar dipeptidic ligands of neuropeptide FF receptors
284	Behera	2012	Metabolic peripheral nerve-related changes observed in opioid-induced hyperalgesia (OIH) can be detected with 18F-FDG PET-MRI
285	Hogan	2012	Morphine treatment increases polymodal responses of nociceptive fibers in mouse glabrous skin
286	N/A	2012	6th World Congress - World Institute of Pain
287	Tumati	2012	Tachykinin NK1 receptor antagonist co-administration attenuates opioid withdrawal-mediated spinal microglia and astrocyte activation
288	Kvarstein	2011	Risks and benefits of combinations in IDD
289	Aguado	2011	Gabapentin and remifentanil interactions in the sevoflurane minimum alveolar concentration and acute opioid tolerance in the rat
290	Chapman	2011	Postoperative pain trajectories in chronic pain patients undergoing surgery: The effects of chronic opioid pharmacotherapy on acute pain
291	Bannister	2010	Opioid hyperalgesia
292	Sandkuhler	2010	Novel opioid actions in the spinal cord
293	Bannister	2009	Pregabalin suppresses spinal neuronal hyperexcitability in rats with opioid hyperalgesia
294	McCarter	2009	High-dose opioids reduce awakening time following halothane in mice
295	Fishbain	2009	Do opioids induce hyperalgesia in humans? An evidence-based structured review
296	Chu	2008	Opioid-induced hyperalgesia in humans: Molecular mechanisms and clinical considerations
297	Pud	2006	Opioids and abnormal pain perception: New evidence from a study of chronic opioid addicts and healthy subjects
298	Bryant	2005	Opioids and addiction: Emerging pharmaceutical strategies for reducing reward and opponent processes
299	Joly	2005	Remifentanil-induced postoperative hyperalgesia and its prevention with small-dose ketamine
300	Sahin	2004	Bolus ketamine does not decrease hyperalgesia after remifentanil infusion
301	Li	2012	Antagonists of toll like receptor 4 maybe a new strategy to counteract opioid-induced hyperalgesia and opioid tolerance
302	Song	2011	Magnesium Sulfate Prevents Remifentanil-Induced Postoperative Hyperalgesia in Patients Undergoing Thyroidectomy
303	Singla	2007	A differential diagnosis of hyperalgesia, toxicity, and withdrawal from intrathecal morphine infusion
304	Delgado	2023	Preclinical study in a postoperative pain model to investigate the action of ketamine, lidocaine, and ascorbic acid in reversing fentanyl-induced, non-glutamate-dependent hyperalgesia
305	Koppert	2005	Opioid-induced analgesia and hyperalgesia
306	Driessen	2014	Treatment of Acute and Chronic Pain in Horses
307	Wibbenmeyer	2015	An Evaluation of Factors Related to Postoperative Pain Control in Burn Patients
308	Yalcin	2012	A Comparison of Ketamine and Paracetamol for Preventing Remifentanil Induced Hyperalgesia in Patients Undergoing Total Abdominal Hysterectomy
309	Bannister	2015	Opioid-induced hyperalgesia: where are we now?
310	Shaheed	2021	Low-Dose Naltrexone Co-Treatment in the Prevention of Opioid-Induced Hyperalgesia
311	Okon	2008	Fentanyl-induced neurotoxicity and paradoxic pain
312	Johnson	2013	Medication-overuse headache and opioid-induced hyperalgesia: A review of mechanisms, a neuroimmune hypothesis and a novel approach to treatment
313	Welzing	2013	Remifentanil-Induced Tolerance, Withdrawal or Hyperalgesia in Infants: A Randomized Controlled Trial. RAPIP Trial: Remifentanil-Based Analgesia and Sedation of Paediatric Intensive Care Patients
314	Yu	2016	Remifentanil tolerance and hyperalgesia: short-term gain, long-term pain?
315	Lenz	2011	Effects of COX inhibition on experimental pain and hyperalgesia during and after remifentanil infusion in humans
316	Chapman	2010	Opioid Pharmacotherapy for Chronic Non-Cancer Pain in the United States: A Research Guideline for Developing an Evidence-Base
317	Ram	2008	Oral opioid use alters DNIC but not cold pain perception in patients with chronic pain - New perspective of opioid-induced hyperalgesia
318	Doyle	2020	Activation of sphingosine-1-phosphate receptor subtype 1 in the central nervous system contributes to morphine-induced hyperalgesia and antinociceptive tolerance in rodents
319	Echevarria	2011	Nitrous oxide (N2O) reduces postoperative opioid-induced hyperalgesia after remifentanil-propofol anaesthesia in humans
320	Chen	2009	Altered quantitative sensory testing outcome in subjects with opioid therapy
321	Zheng	2012	Computational genetic discoveries that could improve perioperative medicine
322	Driessen	2010	Neuropathic Pain Management in Chronic Laminitis
323	Pain	2008	Delayed aversive effects of high-dose fentanyl prevention by a polyamine-deficient diet
324	Mert	2009	Magnesium modifies fentanyl-induced local antinociception and hyperalgesia
325	Nymeyer	2017	Substance P-Saporin for the Treatment of Intractable Pain
326	Liao	2008	A genomic "Roadmap" to "Better" drugs
327	McRoberts	2017	Reinstituting the Bolus - New Reasoning for an Existing Technique
328	Glare	2019	Postoperative pain management and opioids 1 Transition from acute to chronic pain after surgery
329	Yu	2015	Dezocine Prevents Postoperative Hyperalgesia in Patients Undergoing Open Abdominal Surgery
330	Castel	2014	Characterization of a porcine model of post-operative pain
331	Simonin	2006	Neuropeptide FF receptors as therapeutic targets
332	Ferrini	2017	Enhancing KCC2 function counteracts morphine-induced hyperalgesia
333	Kral	2019	Pearls for opioid use in seriously ill patients
334	Shi	2021	Reactive Oxygen Species (ROS) are Critical for Morphine Exacerbation of HIV-1 gp120-Induced Pain
335	Abreu	2015	Tramadol-induced hyperalgesia and its prevention by ketamine in rats A randomised experimental study
336	Bessiere	2012	A high-dose of fentanyl induced delayed anxiety-like behavior in rats. Prevention by a NMDA receptor antagonist and nitrous oxide (N2O)
337	Ahmadi	2014	N-methyl-D-aspartate receptors involved in morphine-induced hyperalgesia in sensitized mice
338	Nguyen	2010	Effects of capsazepine, a transient receptor potential vanilloid type 1 antagonist, on morphine-induced antinociception, tolerance, and dependence in mice
339	Hina	2015	Hyperalgesia induced by low-dose opioid treatment before orthopaedic surgery An observational case-control study
340	Gong	2016	GluN2B N-methyl-D-aspartate receptor and excitatory amino acid transporter 3 are upregulated in primary sensory neurons after 7 days of morphine administration in rats: implication for opiate-induced hyperalgesia
341	Richebe	2005	Ketamine improves the management of exaggerated postoperative pain observed in perioperative fentanyl-treated rats
342	Chollat	2019	Beneficial Effects of Remifentanil Against Excitotoxic Brain Damage in Newborn Mice
343	Orru	2014	Withania sormnifera root extract prolongs analgesia and suppresses hyperalgesia in mice treated with morphine
344	Richebe	2018	Persistent Postsurgical Pain: Pathophysiology and Preventative Pharmacologic Considerations
345	Koppert	2003	Naloxone provokes similar pain facilitation as observed after short-term infusion of remifentanil in humans
346	Xin	2012	Role of Melatonin in the Prevention of Morphine-Induced Hyperalgesia and Spinal Glial Activation in Rats: Protein Kinase C Pathway Involved
347	Samani	2022	Repeated Administration of Orexin into the Thalamic Paraventricular Nucleus Inhibits the Development of Morphine-Induced Analgesia
348	Celerier	2004	Prevention of fentanyl-induced delayed pronociceptive effects in mice lacking the protein kinase C gamma gene
349	Coutens	2020	Efficacy of multimodal analgesic treatment of severe traumatic acute pain in mice pretreated with chronic high dose of buprenorphine inducing mechanical allodynia
350	Hitomi	2017	Activation of dura-sensitive trigeminal neurons and increased c-Fos protein induced by morphine withdrawal in the rostral ventromedial medulla
351	Akbari	2013	Long-term Morphine-treated Rats are more Sensitive to Antinociceptive Effect of Diclofenac than the Morphine-naive rats
352	Vera-Portocarrero	2011	Descending Facilitatory Pathways from the Rostroventromedial Medulla Mediate Naloxone-Precipitated Withdrawal in Morphine-Dependent Rats
353	Wu	2013	OPIATE-INDUCED CHANGES IN BRAIN ADENOSINE LEVELS AND NARCOTIC DRUG RESPONSES
354	Cabanero	2013	Pain after Discontinuation of Morphine Treatment Is Associated with Synaptic Increase of GluA4-Containing AMPAR in the Dorsal Horn of the Spinal Cord
355	Rivat	2008	Polyamine deficient diet to relieve pain hypersensitivity
356	Chang	2018	Effects of three forms of local anesthesia on perioperative fentanyl- induced hyperalgesia
357	Moon	2018	Preventative effect of ketamine on post-surgical hyperalgesia induced at a body part remote from the surgical site
358	Reaux-Le Goazigo	2019	Dual enkephalinase inhibitor PL265: a novel topical treatment to alleviate corneal pain and inflammation
359	Alipour	2018	Investigation on the Effect of Ketotifen Upon Morphine Tolerance and Dependence in Mice
360	Gaudet	2017	Exploring acute-to-chronic neuropathic pain in rats after contusion spinal cord injury
361	Ma	2020	Endomorphin analog exhibited superiority in alleviating neuropathic hyperalgesia via weak activation of NMDA receptors
362	Altarifi	2015	Differential tolerance to morphine antinociception in assays of pain-stimulated vs. pain-depressed behavior in rats
363	Juni	2008	Sex differences in hyperalgesia during morphine infusion: Effect of gonadectomy and estrogen treatment
364	Ahmadi	2016	Association of morphine-induced analgesic tolerance with changes in gene expression of GluN1 and MOR1 in rat spinal cord and midbrain
365	McVeigh	2020	Assessment, Quantification, and Management of Fracture Pain: from Animals to the Clinic
366	Yu	2008	Ketamine and Lornoxicam for Preventing a Fentanyl-Induced Increase in Postoperative Morphine Requirement
367	Laboureyras	2009	Long-Term Pain Vulnerability After Surgery in Rats: Prevention by Nefopam, an Analgesic with Antihyperalgesic Properties
368	Haleem	2017	Inhibition of Reinforcing, Hyperalgesic, and Motor Effects of Morphine by Buspirone in Rats
369	Gupta	2014	Chronic administration of modafinil induces hyperalgesia in mice: Reversal by L-NG-nitro-arginine methyl ester and 7-nitroindazole
370	Edwards	2012	Development of mechanical hypersensitivity in rats during heroin and ethanol dependence: Alleviation by CRF1 receptor antagonism
371	Johnson	2014	Codeine-induced hyperalgesia and allodynia: investigating the role of glial activation
372	Araldi	2018	Fentanyl Induces Rapid Onset Hyperalgesic Priming: Type I at Peripheral and Type II at Central Nociceptor Terminals
373	Rivat	2009	Spinal NK-1 receptor-expressing neurons and descending pathways support fentanyl-induced pain hypersensitivity in a rat model of postoperative pain
374	Xie	2018	Electro-acupuncture stimulation prevents remifentanil-induced postoperative by peralgesia by suppressing spinal microglia in rats
375	Liang	2007	The beta 2 adrenergic receptor regulates morphine tolerance and physical dependence
376	Araldi	2016	Gi-protein-coupled 5-HT1B/D receptor agonist sumatriptan induces type I hyperalgesic priming
377	Tonello	2014	Action of Ph alpha 1 beta, a Peptide From the Venom of the Spider Phoneutria nigriventer, on the Analgesic and Adverse Effects Caused by Morphine in Mice
378	Gregus	2010	SPINAL MEDIATORS THAT MAY CONTRIBUTE SELECTIVELY TO ANTINOCICEPTIVE TOLERANCE BUT NOT OTHER EFFECTS OF MORPHINE AS REVEALED BY DELETION OF GluR5
379	Zhang	2022	Effectiveness of two extended-release buprenorphine formulations during postoperative period in neonatal rats
380	de Almeida	2013	About post operatory analgesia of morphine, ketamine or their combination in bitches undergoing elective ovariohysterectomy
381	Sahbaie	2014	Curcumin Treatment Attenuates Pain and Enhances Functional Recovery after Incision
382	Meleine	2012	Sciatic Nerve Block Fails in Preventing the Development of Late Stress-Induced Hyperalgesia When High-Dose Fentanyl Is Administered Perioperatively in Rats
383	Motoyama	2014	Relief of Cancer Pain by Glycine Transporter Inhibitors
384	Romano	2016	Stress-related biomarkers in dogs administered regional anaesthesia or fentanyl for analgesia during stifle surgery
385	Tourrel	2014	The Antiapoptotic Effect of Remifentanil on the Immature Mouse Brain: An Ex Vivo Study
386	Viisanen	2020	Neurophysiological response properties of medullary pain-control neurons following chronic treatment with morphine or oxycodone: modulation by acute ketamine
387	Rahban	2022	Pharmacological blockade of neurokinin1 receptor restricts morphine-induced tolerance and hyperalgesia in the rat
388	Salas	2015	Tetrodotoxin suppresses thermal hyperalgesia and mechanical allodynia in a rat full thickness thermal injury pain model
389	Liang	2003	Heme oxygenase type 2 modulates molecular changes during chronic behavioral and exposure to morphine
390	Cabanero	2021	Synergism between oral paracetamol and nefopam in a murine model of postoperative pain
391	Xie	2014	Effect of electro-acupuncture stimulation of Ximen (PC4) and Neiguan (PC6) on remifentanil-induced breakthrough pain following thoracal esophagectomy
392	Martinez	2012	II. Prevention of opioid-induced hyperalgesia in surgical patients: does it really matter?
393	Lee	2014	Opioid induced hyperalgesia in anesthetic settings
394	Dumont	2007	Opioid-induced hyperalgesia
395	Wilson	2021	Mechanisms, diagnosis, prevention and management of perioperative opioid-induced hyperalgesia
396	Ingram	2022	Toward understanding the opioid paradox: cellular mechanisms of opioid-induced hyperalgesia
397	Fletcher	2014	Opioid-induced hyperalgesia in patients after surgery: a systematic review and a meta-analysis
398	Hong	2019	TRPV1 and spinal astrocyte activation contribute to remifentanil-induced hyperalgesia in rats
399	Bannister	2015	Opioid-induced hyperalgesia: where are we now?
400	Weber	2017	Opioid-induced hyperalgesia in clinical anesthesia practice: what has remained from theoretical concepts and experimental studies?
401	Comelon	2016	Gradual withdrawal of remifentanil infusion may prevent opioid-induced hyperalgesia
402	Silverman	2009	Opioid induced hyperalgesia: clinical implications for the pain practitioner
403	Kim	2015	Remifentanilâ€”acute opioid tolerance and opioid-induced hyperalgesia: a systematic review
404	Roeckel	2016	Opioid-induced hyperalgesia: cellular and molecular mechanisms
405	Ramasubbu	2011	Pharmacological treatment of opioid-induced hyperalgesia: a review of the evidence
406	Willeford	2018	The enigma of low-dose ketamine for treatment of opioid-induced hyperalgesia in the setting of psychosocial suffering and cancer-associated pain
407	Lee	2011	A comprehensive review of opioid-induced hyperalgesia
408	Colvin	2010	Opioid-induced hyperalgesia: a clinical challenge
409	Liang	2006	Genetic variants of the P-glycoprotein gene Abcb1b modulate opioid-induced hyperalgesia, tolerance and dependence
410	Mao	2010	Opioid-induced hyperalgesia
411	Koponen	2022	Pharmacological Interventions for Opioid-Induced Hyperalgesia: A Scoping Review of Preclinical Trials
412	Simonnet	2003	Opioid-induced hyperalgesia: abnormal or normal pain?
413	Mitra	2008	Opioid-induced hyperalgesia: pathophysiology and clinical implications
414	Zhang	2016	Preoperative butorphanol and flurbiprofen axetil therapy attenuates remifentanil-induced hyperalgesia after laparoscopic gynaecological surgery: a randomized â€¦
415	Hayhurst	2016	Differential opioid tolerance and opioid-induced hyperalgesia: a clinical reality
416	Liu	2023	Development of opioid-induced hyperalgesia depends on reactive astrocytes controlled by Wnt5a signaling
417	Vargas-Schaffer	2020	Opioid induced hyperalgesia, a research phenomenon or a clinical reality? Results of a Canadian survey
418	Zhang	2018	â€¦ Acid Receptor Trafficking and Dendritic Spine Plasticity via Kalirin-7 in the Pathogenesis of Remifentanil-induced Postincisional Hyperalgesia in Rats
419	Sørensen	2013	Opioid-induced hyperalgesia
420	Chu	2012	â€¦ tolerance without demonstrable opioid-induced hyperalgesia: a double-blinded, randomized, placebo-controlled trial of sustained-release morphine for treatment of â€¦
421	Chu	2009	Molecular basis and clinical implications of opioid tolerance and opioid-induced hyperalgesia
422	Bertels	2023	PACAP-PAC1 Receptor Inhibition is Effective in Opioid Induced Hyperalgesia and Medication Overuse Headache Models
423	Ventriglia	2020	The Effects of Opioid-Induced Hyperalgesia on Neural Activity in the Ventrolateral Periaqueductal Gray
424	Guichard	2022	Opioid-induced Hyperalgesia in Patients With Chronic Pain: A Systematic Review of Published Cases
425	Fine	2004	Opioid insights: opioid-induced hyperalgesia and opioid rotation
426	Richebe	2012	Tolerance and opioid-induced hyperalgesia. Is a divorce imminent?
427	Richebe	2017	Opioid-Induced Hyperalgesia After Surgery: Clinical Relevance
428	Hay	2007	Evaluation and treatment of opioid-induced hyperalgesia
429	Topuz	2015	5-HT7 receptor activation: A novel target for treatment of opioid-induced hyperalgesiaâ€“A hypothesis and mini review
430	Cui	2023	Scaling up IL glutamatergic outputs to the amygdala alleviates opioid induced hyperalgesia in male rats
431	Zylicz	2007	Opioid-induced hyperalgesia as a problem in pain management. Mechanisms of onset, diagnosis and treatment
432	Leal	2014	Methods for the assessment of opioid-induced hyperalgesia in the perioperative period
433	Lowl	2012	Opioid-induced hyperalgesia: of epidemiology, mechanisms and management
434	Mao	2016	Overview on opioid-induced hyperalgesia
435	Crofford	2010	Adverse effects of chronic opioid therapy for chronic musculoskeletal pain
436	Celerier	2004	Remifentanil induced hyperalgesia in a mouse model of incisional pain: A-816
437	Vardanyan	2007	Opioid-induced hyperalgesia: Underlying mechanisms and clinical relevance
438	Li	2020	Acid-sensing ion channel 3 expression is increased in dorsal root ganglion, hippocampus and hypothalamus in remifentanil-induced hyperalgesia in rats
439	Hooten	2015	Opioid-induced hyperalgesia in community-dwelling adults with chronic pain
440	Wu	2017	The influence of ketamine on KCC2 in spinal cord of rat in remifentanil-induced hyperalgesia
441	Leal	2010	Opioid-induced hyperalgesia (OIH)
442	Bitar	2019	A unique case report on methadone used for treatment of opioid-induced hyperalgesia in a cancer patient at the end of life
443	Kim	2014	Intraoperative use of remifentanil and opioid induced hyperalgesia/acute opioid tolerance: systematic review
444	Wang	2016	Opioid-induced redistribution of 6TM and 7TM Î¼ opioid receptors: A hypothesized mechanistic facilitator model of opioid-induced hyperalgesia
445	Rolan	2013	Medication overuse headache is a manifestation of opioid induced hyperalgesia: a neuroimmune hypothesis and novel approach to treatment
446	Manchikanti	2012	Opioid-induced hyperalgesia method is a clinically relevant issue
447	Chen	?	PKCÎµ Contributes to Remifentanil-Induced Hyperalgesia Via Downregulating Mu-Opioid Receptor in Rat Dorsal Root Ganglion Neurons
448	Lee	2013	Antihyperalgesic effects of dexmedetomidine on high-dose remifentanil-induced hyperalgesia
449	Mauermann	2016	Does fentanyl lead to opioid-induced hyperalgesia in healthy volunteers? A double-blind, randomized, crossover trial
450	Schug	2012	Opioid-induced hyperalgesia: what to do when it occurs
451	Leonard	2008	Too much of a good thing? Treating the emerging syndrome of opioid-induced hyperalgesia
452	Woodhouse	2022	Antinociceptive effects of Î±2/Î±3â€selective GABAA receptor positive allosteric modulators on opioidâ€induced hyperalgesia
453	Vorobeychik	2016	Role of ketamine in managing opioid-induced hyperalgesia
454	Makarem	2020	Evaluation of the Efficacy of Low-Dose Naloxone for the Prevention of Acute Remifentanil-Induced Hyperalgesia in Patients Undergoing General Anesthesia â€¦
455	Gupta	2018	Hyperalgesia induced by opioid drugs
456	Wilder-Smith	2006	Postoperative hyperalgesia: its clinical importance and relevance
457	Laboureyras	2014	Exogenous and endogenous opioid-induced pain hypersensitivity in different rat strains
458	Nieder	2015	Opioid-Induced Hyperalgesia
459	Benrath	2005	Low dose of S(+)-ketamine prevents long-term potentiation in pain pathways under strong opioid analgesia in the rat spinal cord in vivo
460	Yize	?	GSK-3Î² Inhibition Prevents Remifentanil-induced Hyperalgesia Via Regulating the Expression and Function of AMPARs
461	Zhu	2017	Chinese herbal medicine for the treatment of drug addiction
462	Chen	2013	Optimizing pharmacologic outcomes: opioid-induced hyperalgesia
463	Rosendahl	2021	Integrating Osteopathic Evaluation and Treatment in a Case of Opioid-Induced Hyperalgesia
464	Mao	2006	Opioid tolerance, dependence, and opioid-induced hyperalgesia
465	Scarfo	2017	Opioid-Induced Hyperalgesia Syndrome in the Rehabilitation Patient
466	Chen	2014	What do we know about opioid-induced hyperalgesia
